# Supplementary material for: Operational demonstration and process evaluation of non-pneumatic anti-shock garment (NASG) introduction to the public health system of Northern Province, Zambia
Source: BMC Health Serv Res. 2023 Nov 29;23:1321. doi: 10.1186/s12913-023-10294-0 (PMC10687818; doi:10.1186/s12913-023-10294-0)
Supplement: Supplementary file 1 — Supplementary Material 1 [file 12913_2023_10294_MOESM1_ESM.xlsx]

## Sheet: Sheet1
NASG Data: Facility Assessments
facility	nasguse	nasgchallenges	equip_nasg
128	1	No challenges	1
136	1	No challenges	1
132	0	No	1
126	1	No challenges	1
137	1	No challenges	1
130	1	No challenges	1
146	1	No	1
112	1	No	1
114	1	No	1
116	1	Nill	1
117	1	No	1
107	1	No	1
113	1	No	1
103	0	No	1
110	1	No	1
115	1	No	1
102	1	No	1
111	1	No	1
108	1	No	1
104	1	No	1
139	1	One NASG was not collected from hospital	1
134	1	No	1
135	1	No	1
133	1	No	1
141	1	Collection of used NASG after patient is transported	1
127	1	Nil	1
131	1	Nil	1
138	1	No	1
129	1	NASG NOT RETURNED	1
140	1	No	1
97	1	No	1
100	1	No	1
96	1	No	1
93	1	No	1
94	1	No	1
98	1	No	1
95	1	No	1
101	1	No	1
99	1	No	1
71	1	No	1
72	1	No	1
74	1	Yes they haven't returned our Nags	1
79	1	No	1
81	1		1
82	1	No	1
83	1	No	1
77	1	No	1
73	1	No	1
75	1	No	1
80	1	No	1
78	1	No	1
76	1	No	1
92	1	No	1
52	1	No	1
65	1	No	1
56	1	No	1
66	1	No	1
53	1	No	1
61	1	No	1
57	1	No	1
69	1	No	1
64	1	No	1
59	1	No	1
60	1	No	1
67	1	No	1
62	1	No	1
49	1	No	1
58	1	No	1
51	1	No	1
68	1	No	1
50	1	No	1
42	1	No	1
43	1	No	1
44	1	No	1
45	1	No	1
46	1	No	1
41	1	No	1
63	1	No	1
70	1	No	1
87	1	No challenges because at least one staff has been trained and mentored	1
85	1	No challenges because at least one staff has been trained and mentored	1
47	1	No	1
55	1	No	1
54	1	No	1
3	0	No	1
12	1	No problem	1
11	1	No	1
6	1	No	1
4	1	No	1
8	1	No	1
5	0	No	1
2	1	No	1
145	0	No	1
7	1	No	1
10	1	No	1
88	1	No challenges because at least one staff has been trained and mentored in NASG at this facility	1
89	1	No challenges because at least one staff has been trained and mentored in NASG at this facility	1
84	1	No challenges because at least one staff has been trained and mentored in NASG at this facility	1
90	1	No challenges because at least one staff has been trained and mentored	1
86	1	No challenges because at least one staff has been trained and mentored	1
91	1	No challenges because at least one staff has been trained and mentored	1
118	1	No challenges because at least one staff has been trained and mentored	1
123	1	No challenges because at least one staff has been trained and mentored	1
121	0		1
125	1	No challenges because at least one staff has been trained and mentored	1
120	1	No challenges because at least one staff has been trained and mentored in NASG at this facility	1
119	1	No challenges because at least one staff has been trained and mentored in NASG at this facility	1
124	1	No challenges because at least one staff has been trained and mentored in NASG at this facility	1
122	1	No challenges because at least one staff has been trained and mentored in NASG at this facility	1
18	1	No challenges because at least one staff has been trained and mentored	1
17	1	No challenges because at least one staff has been trained and mentored in NASG at this facility	1
13	1	No challenges because at least one staff has been trained and mentored in NASG at this facility	1
15	1	No challenges because at least one staff has been trained and mentored in NASG at this facility	1
21	1	No challenges because at least one staff has been trained and mentored in NASG at this facility	1
20	1	No challenges because at least one staff has been trained and mentored in NASG at this facility	1
14	0	No challenges because at least one staff has been trained and mentored in NASG at this facility	1
19	0	No challenges because at least one staff has been trained and mentored in NASG at this facility	1
16	0	No challenges because at least one staff has been trained and mentored in NASG at this facility	1
22	0	No challenges because at least one staff has been trained and mentored in NASG at this facility	1
48	1	No	1
1	1	No	1
9	0	No	1
37	0	None	1
31	1	The facility has not received the two NASGs they referred a woman on	1
29	1	Replacements of a NASG	1
36	1	No replacement of a NASG	1
40	1	Replacement of the NASG	1
35	0	No	1
33	0	None	1
34	0	None	1
30	1	No replacement of NASG	1
28	1	None	1
27	1	No issues	1
39	1	No replacement of a nasg	1
26	0	None	1
38	1	None	1
32	1	None	1
23	1	No	1
25	0	None	1
24	1	None	1
109	1	No challenges	1
106	1	No	1
105	1	No challenges	1
