# Supplementary material for: Operational demonstration and process evaluation of non-pneumatic anti-shock garment (NASG) introduction to the public health system of Northern Province, Zambia
Source: BMC Health Serv Res. 2023 Nov 29;23:1321. doi: 10.1186/s12913-023-10294-0 (PMC10687818; doi:10.1186/s12913-023-10294-0)
Supplement: Supplementary file 2 — Supplementary Material 2 [file 12913_2023_10294_MOESM2_ESM.xlsx]

## Sheet: Sheet1
NASG Data: Feedback Questionnaire
pax_cadre	opinion_q1: introducing the NASG is a good decision	opinion_q4: after the initial NASG training I received, I feel confident in using the NASG
Nurse	Strongly agree	Neither agree nor disagree
Nurse	Strongly agree	Neither agree nor disagree
Midwife	Strongly agree	Neither agree nor disagree
Midwife	Strongly agree	Neither agree nor disagree
Other	Strongly agree	Neither agree nor disagree
Nurse	Somewhat agree	Neither agree nor disagree
CHA	Strongly agree	Somewhat agree
Midwife	Strongly agree	Somewhat agree
Environmental Health	Strongly agree	Somewhat agree
Other	Strongly agree	Somewhat agree
Clinical officer	Strongly agree	Strongly agree
Midwife	Somewhat agree	Somewhat agree
Environmental Health	Strongly agree	Strongly disagree
Nurse	Strongly agree	Somewhat agree
CHA	Strongly agree	Somewhat agree
Nurse	Strongly agree	Somewhat agree
Nurse	Strongly agree	Somewhat agree
Nurse	Strongly agree	Somewhat agree
Nurse	Strongly agree	Somewhat agree
Nurse	Strongly agree	Somewhat agree
Nurse	Strongly agree	Somewhat agree
Clinical officer	Strongly agree	Somewhat agree
Clinical officer	Strongly agree	Strongly agree
Nurse	Strongly agree	Somewhat agree
CHA	Strongly agree	Somewhat agree
Nurse	Strongly agree	Somewhat agree
Midwife	Strongly agree	Strongly agree
Midwife	Strongly agree	Somewhat agree
Clinical officer	Strongly agree	Somewhat agree
Nurse	Strongly agree	Strongly agree
CHA	Strongly agree	Strongly agree
Midwife	Strongly agree	Strongly agree
CHA	Strongly agree	Strongly agree
CHA	Strongly agree	Strongly agree
Midwife	Strongly agree	Strongly agree
Midwife	Strongly agree	Strongly agree
Nurse	Strongly agree	Strongly agree
Midwife	Strongly agree	Strongly agree
Midwife	Strongly agree	Strongly agree
Nurse	Strongly agree	Strongly agree
Cleaning staff	Strongly agree	Somewhat agree
Clinical officer	Strongly agree	Strongly agree
Medical Officers	Strongly agree	Strongly agree
Nurse	Strongly agree	Strongly agree
Nurse	Strongly agree	Strongly agree
Nurse	Strongly agree	Strongly agree
CHA	Strongly agree	Strongly agree
Nurse	Strongly agree	Strongly agree
CHA	Strongly agree	Strongly agree
Nurse	Strongly agree	Strongly agree
Other	Strongly agree	Strongly agree
Nurse	Strongly agree	Strongly agree
CHA	Strongly agree	Strongly agree
Clinical officer	Strongly agree	Strongly agree
Midwife	Strongly agree	Strongly agree
Clinical officer	Strongly agree	Strongly agree
Nurse	Strongly agree	Strongly agree
CHA	Strongly agree	Strongly agree
Cleaning staff	Strongly agree	Strongly agree
Nurse	Strongly agree	Strongly agree
Nurse	Strongly agree	Strongly agree
CHA	Strongly agree	Strongly agree
Midwife	Strongly agree	Strongly agree
Nurse	Strongly agree	Strongly agree
CHA	Strongly agree	Strongly agree
CHA	Strongly agree	Strongly agree
Environmental Health	Strongly agree	Neither agree nor disagree
Nurse	Strongly agree	Strongly agree
Nurse	Strongly agree	Strongly agree
Clinical officer	Strongly agree	Somewhat agree
Midwife	Strongly agree	Strongly agree
Medical licentiate	Strongly agree	Strongly agree
Cleaning staff	Strongly agree	Somewhat agree
Cleaning staff	Strongly agree	Somewhat agree
Cleaning staff	Strongly agree	Somewhat agree
Nurse	Strongly agree	Somewhat agree
Nurse	Strongly agree	Strongly agree
Nurse	Strongly agree	Strongly agree
CHA	Strongly agree	Strongly disagree
CHA	Strongly agree	Strongly agree
Nurse	Strongly agree	Strongly agree
Medical Officers	Strongly agree	Strongly agree
Nurse	Strongly agree	Somewhat disagree
Clinical officer	Strongly agree	Strongly agree
Midwife	Strongly agree	Strongly agree
Nurse	Strongly agree	Strongly agree
CHA	Strongly agree	Strongly agree
Nurse	Strongly agree	Strongly agree
Cleaning staff	Strongly agree	Strongly agree
CHA	Strongly agree	Strongly agree
CHA	Strongly agree	Strongly agree
Cleaning staff	Strongly agree	Strongly agree
Midwife	Strongly agree	Strongly agree
CHA	Strongly agree	Strongly agree
CHA	Strongly agree	Strongly agree
Midwife	Strongly agree	Strongly agree
CHA	Strongly agree	Strongly agree
CHA	Strongly agree	Strongly agree
CHA	Strongly agree	Somewhat agree
Specialist Medical Doctor (e.g. Obs/Gynae)	Strongly agree	Somewhat agree
CHA	Strongly agree	Strongly agree
Nurse	Strongly agree	Strongly agree
Nurse	Strongly agree	Strongly agree
Midwife	Strongly agree	Strongly agree
Midwife	Strongly agree	Strongly agree
Nurse	Strongly agree	Strongly agree
CHA	Strongly agree	Strongly agree
Clinical officer	Strongly agree	Strongly agree
CHA	Strongly agree	Strongly agree
Nurse	Strongly agree	Strongly agree
Nurse	Strongly agree	Strongly agree
CHA	Strongly agree	Strongly agree
CHA	Strongly agree	Strongly agree
Midwife	Strongly agree	Strongly agree
CHA	Strongly agree	Strongly agree
Nurse	Strongly agree	Strongly agree
Cleaning staff	Strongly agree	Strongly agree
Environmental Health	Strongly agree	Strongly agree
Nurse	Strongly agree	Strongly agree
CHA	Strongly agree	Strongly agree
CHA	Strongly agree	Strongly agree
CHA	Strongly agree	Strongly agree
Midwife	Strongly agree	Strongly agree
CHA	Strongly agree	Strongly agree
CHA	Strongly agree	Strongly agree
Clinical officer	Strongly agree	Strongly agree
Nurse	Strongly agree	Strongly agree
Midwife	Strongly agree	Strongly agree
Clinical officer	Strongly agree	Strongly agree
Nurse	Strongly agree	Strongly agree
Medical Officers	Somewhat disagree	Strongly agree
CHA	Strongly agree	Strongly agree
CHA	Strongly agree	Strongly agree
Nurse	Strongly agree	Strongly agree
Cleaning staff	Strongly agree	Somewhat agree
Nurse	Strongly agree	Strongly agree
Cleaning staff	Strongly agree	Somewhat agree
Nurse	Strongly agree	Somewhat agree
CHA	Strongly agree	Strongly agree
Midwife	Strongly agree	Strongly agree
Nurse	Strongly agree	Somewhat agree
Nurse	Strongly agree	Strongly agree
CHA	Strongly agree	Strongly agree
Nurse	Somewhat agree	Neither agree nor disagree
Clinical officer	Strongly agree	Neither agree nor disagree
CHA	Strongly agree	Strongly agree
CHA	Strongly agree	Strongly agree
CHA	Strongly agree	Strongly agree
CHA	Strongly agree	Strongly agree
Cleaning staff	Strongly agree	Strongly agree
Nurse	Strongly agree	Strongly disagree
Nurse	Strongly agree	Strongly agree
Nurse	Strongly agree	Strongly agree
Nurse	Strongly agree	Strongly agree
Clinical officer	Strongly agree	Somewhat agree
CHA	Strongly agree	Strongly agree
CHA	Strongly agree	Strongly agree
Clinical officer	Strongly agree	Strongly agree
CHA	Strongly agree	Strongly agree
Midwife	Strongly agree	Strongly agree
CHA	Strongly agree	Strongly agree
Midwife	Strongly agree	Strongly agree
Clinical officer	Strongly agree	Strongly agree
Midwife	Strongly agree	Strongly agree
Nurse	Strongly agree	Strongly agree
CHA	Strongly agree	Strongly agree
Nurse	Strongly agree	Strongly agree
Nurse	Strongly agree	Strongly agree
Nurse	Strongly agree	Strongly agree
Clinical officer	Strongly agree	Strongly agree
Nurse	Strongly agree	Strongly agree
Midwife	Strongly agree	Strongly agree
Environmental Health	Strongly agree	Somewhat agree
CHA	Strongly agree	Strongly agree
CHA	Strongly agree	Strongly agree
Nurse	Strongly agree	Somewhat agree
Clinical officer	Strongly agree	Strongly agree
Nurse	Strongly agree	Strongly agree
Midwife	Strongly agree	Strongly agree
Clinical officer	Strongly agree	Strongly agree
Medical Officers	Strongly agree	Strongly agree
CHA	Strongly agree	Strongly agree
Midwife	Strongly agree	Strongly agree
CHA	Strongly agree	Strongly agree
CHA	Strongly agree	Strongly agree
Nurse	Strongly agree	Strongly agree
Cleaning staff	Strongly agree	Strongly agree
Nurse	Strongly agree	Strongly agree
CHA	Strongly agree	Strongly agree
Cleaning staff	Strongly agree	Strongly agree
CHA	Strongly agree	Strongly agree
Nurse	Strongly agree	Strongly agree
Cleaning staff	Strongly agree	Strongly agree
Nurse	Strongly agree	Strongly agree
Nurse	Strongly agree	Strongly agree
CHA	Strongly agree	Strongly agree
Cleaning staff	Strongly agree	Strongly agree
CHA	Strongly agree	Strongly agree
Cleaning staff	Strongly agree	Strongly agree
CHA	Strongly agree	Strongly agree
CHA	Strongly agree	Strongly agree
Midwife	Strongly agree	Strongly agree
CHA	Strongly agree	Somewhat agree
Cleaning staff	Strongly agree	Somewhat agree
Nurse	Strongly agree	Somewhat agree
Midwife	Strongly agree	Strongly agree
Nurse	Strongly agree	Strongly disagree
Nurse	Strongly disagree	Strongly disagree
Nurse	Strongly disagree	Strongly disagree
CHA	Strongly disagree	Strongly disagree
CHA	Strongly agree	Strongly agree
