# Supplementary material for: Operational demonstration and process evaluation of non-pneumatic anti-shock garment (NASG) introduction to the public health system of Northern Province, Zambia
Source: BMC Health Serv Res. 2023 Nov 29;23:1321. doi: 10.1186/s12913-023-10294-0 (PMC10687818; doi:10.1186/s12913-023-10294-0)
Supplement: Supplementary file 3 — Supplementary Material 3 [file 12913_2023_10294_MOESM3_ESM.xlsx]

## Sheet: Sheet1
NASG Data: Mentorship Checklist
facility	secb_trained_MO	secb_untrained_MO	secb_trained_CO	secb_untrained_CO	secb_trained_ML	secb_untrained_ML	secb_trained_MW	secb_untrained_MW	secb_trained_N	secb_untrained_N	secb_trained_CHA	secb_untrained_CHA	secb_trained_C	secb_untrained_C	secc_part7_q1
29	0	0	0	0	0	0	1	0	1	0	1	0	0	0	0
47	0	0	0	1	0	0	0	0	1	1	1	1	0	1	0
146	1	1	0	0	0	0	1	2	0	3	0	0	0	3	0
11	0	0	0	0	0	0	0	0	1	0	2	0	1	0
23	1	0	0	0	0	0	10	0	0	0	0	0	3	0	1
30	0	0	1	0	0	0	0	1	0	0	0	1	1	0	0
84	2	0	3	4	2	0	6	0	3	0	0	0	3	0	1
115	0	0	1	0	0	0	1	0	0	1	0	0	0	2	1
24	4	6	0	0	0	1	10	5	3	5	0	0	4	4	1
106	0	0	1	0	0	0	0	0	0	1	1	1	0	1	1
127	0	0	0	0	0	0	0	0	1	0	1	0	0	0	1
26	0	0	0	0	0	0	0	0	1	0	1	0	1	0	0
121	1	2	0	0	0	0	0	0	1	2	1	2	0	1	0
104	0	0	0	1	0	0	1	2	0	4	1	1	0	2	1
108	0	0	0	0	0	0	1	2	1	0	1	0	0	0	1
49	0	0	1	0	0	0	1	0	0	2	0	0	0	1	1
40	0	0	0	0	0	0	0	0	2	0	0	1	0	0	0
125	0	0	2	1	0	0	2	2	0	3	1	1	0	2	1
103	0	0	0	0	0	0	0	2	1	2	1	1	3	0	1
31	0	0	0	0	0	0	1	0	0	0	1	0	1	0	0
120	0	0	0	2	0	0	0	0	0	1	2	0	0	1	1
131	0	0	0	0	0	0	0	0	2	0	1	1	2	0	1
116	0	0	1	0	0	0	1	1	0	3	1	0	0	0	1
12	0	0	0	0	0	0	0	0	1	0	3	0	1	0
102	0	0	0	0	0	0	0	1	0	1	1	1	0	1	1
51	0	0	0	0	0	0	0	0	0	1	2	0	1	0	0
58	2	0	0	0	0	0	0	0	1	0	2	0	1	0	0
129	0	0	1	0	0	0	0	0	1	0	1	1	1	1	1
43	0	0	1	0	0	0	0	0	0	0	1	1	2	0	0
45	0	0	2	0	0	0	0	0	1	0	1	0	2	0	1
41	0	0	1	0	0	0	1	0	1	0	1	0	0	0	1
55	0	0	0	0	0	0	1	0	0	0	1	1	0	0	1
25	0	1	0	3	0	0	6	0	2	3	0	0	3	0	1
105	0	0	0	0	0	0	2	1	1	2	1	0	0	0	1
114	0	0	0	0	0	0	2	3	1	4	0	0	0	0	99
48	0	0	1	0	0	0	0	0	0	0	1	1	1	0	0
117	0	0	0	0	0	0	2	0	1	1	1	0	4	0	1
138	0	0	0	0	0	0	0	0	1	0	2	0	0	0	0
44	0	0	0	0	0	0	1	0	1	1	1	0	0	1	0
110	0	0	1	0	0	0	0	1	1	1	1	0	0	1	1
35	0	0	0	0	0	0	0	0	0	1	0	1	1	0	0
109	0	0	0	0	0	0	0	0	1	3	1	0	0	0	1
53	0	0	0	1	0	0	0	0	0	1	1	2	0	1	1
107	0	0	0	0	0	0	0	0	1	1	1	0	0	0	0
65	0	0	1	0	0	0	2	0	0	0	1	0	0	0	1
111	0	0	1	0	0	0	0	1	1	1	1	0	0	2	1
112	0	0	0	0	0	0	0	0	0	2	1	0	0	0	0
