# Supplementary material for: Operational demonstration and process evaluation of non-pneumatic anti-shock garment (NASG) introduction to the public health system of Northern Province, Zambia
Source: BMC Health Serv Res. 2023 Nov 29;23:1321. doi: 10.1186/s12913-023-10294-0 (PMC10687818; doi:10.1186/s12913-023-10294-0)
Supplement: Supplementary file 4 — Supplementary Material 4 [file 12913_2023_10294_MOESM4_ESM.xlsx]

## Sheet: Sheet1
NASG Data: Obstetric Hemorrhage Case and Transfer Forms
healthofficer	assess_shock	assess_conscious	assess_pluse	assess_systolic	assess_diastolic	assess_resprate	assess_bloodloss	assess_ohtype	assess_ohcause	app_applied	tx_shockrecovery
Specialist Medical Doctors (e.g. Obs/Gynae)	Yes	Yes	104	57	32	26	7500	.	V/CLAC	Yes	Yes
Medical Officers	No	Yes	136	76	54	20	10	APH	PAB	No	.
Midwife	No	Yes	140	180	53	32	1000	PPH	.	Yes	.
Nurse	No	.	120	114	70	.	1500	PPH	UAT	Yes	.
MCH Coordinator	.	Yes	88	111	72	26	.	.	UAT	Yes	.
Clinical Officer	.	.	101	99	68	66	500	PPH	.	Yes	Yes
Nurse	.	.	.	.	.	.	.	.	UAT	Yes	.
Nurse	No	Yes	.	90	50	.	.	.	.	Yes	Yes
Medical Officers	No	Yes	87	119	72	22	350	APH	DIC	Yes	.
Other	No	Yes	115	114	71	22	1000	.	UAT	Yes	.
Midwife	No	Yes	90	129	98	22	800	PPH	DIC	Yes	Yes
Midwife	.	Yes	131	112	64	22	.	.	RPOC	Yes	Yes
Nurse	Yes	Yes	108	87	46	32	1500	.	UAT	Yes	Yes
Nurse	.	Yes	102	88	50	20	700	.	UAT	Yes	Yes
Nurse	.	Yes	92	113	80	30	500	.	V/CLAC	Yes	Yes
Specialist Medical Doctors (e.g. Obs/Gynae)	.	Yes	.	.	.	.	.	PPH	.	Yes	Yes
Other	Yes	.	133	86	59	34	1500	.	UAT	Yes	.
Nurse	No	Yes	91	122	77	22	450	PPH	UAT	Yes	Yes
MCH Coordinator	.	Yes	140	133	88	.	1000	APH	RP	Yes	.
Nurse	.	.	.	.	.	.	.	.	V/CLAC	Yes	.
Nurse	.	.	.	.	.	.	.	EP	.	.	Yes
Midwife	Yes	No	52	95	45	24	350	PPH	DIC	Yes	Yes
CHA	Yes	Yes	92	102	72	24	500	.	RPOC	Yes	.
Nurse	Yes	Yes	78	118	66	18	500	APH	PAB	No	.
Clinical Officer	No	Yes	79	118	89	246	200	PPH	RPOC	Yes	Yes
Midwife	Yes	.	70	90	60	24	450	PPH	.	.	Yes
Nurse	No	Yes	110	120	75	20	500	PPH	Not identified	Yes	.
Other	No	Yes	99	103	60	20	1200	PPH	V/CLAC	No	Yes
Other	.	Yes	120	120	77	20	600	PPH	UAT	Yes	.
Clinical Officer	No	Yes	119	174	101	18	.	.	PAB	No	Yes
Nurse	.	Yes	72	125	76	18	600	.	.	Yes	.
Nurse	No	Yes	77	110	57	24	200	PPH	.	No	Yes
Clinical Officer	.	Yes	100	121	70	22	300	PPH	Not identified	Yes	Yes
Nurse	Yes	No	60	74	64	24	.	.	Other	No	Yes
Other - Clinical	.	Yes	112	98	56	23	.	PPH	V/CLAC	Yes	Yes
Other	No	Yes	140	93	51	26	550	PPH	.	Yes	Yes
CHA	No	.	105	.	.	.	1900	.	.	Yes	.
Other	.	Yes	77	98	58	18	.	PPH	V/CLAC	.	.
Other - Clinical	Yes	Yes	.	64	39	22	.	.	EP	Yes	Yes
Other	No	Yes	116	108	78	20	600	.	V/CLAC	No	.
Nurse	No	Yes	105	103	78	26	350	OOH	.	Yes	.
Other	.	.	84	.	.	23	350	PPH	.	Yes	Yes
Clinical Officer	.	Yes	120	82	52	22	500	.	RPOC	Yes	.
Midwife	.	Yes	145	136	77	22	700	.	UAT	Yes	.
Other	No	Yes	132	99	41	26	600	.	UAT	Yes	Yes
Nurse	.	Yes	115	124	74	24	200	PAH	DIC	Yes	Yes
Nurse	No	Yes	108	170	62	22	230	PPH	.	Yes	.
Other - Clinical	No	Yes	118	90	56	.	300	.	RPOC	Yes	.
Other	.	Yes	100	90	50	30	200	.	RP	No	.
Nurse	No	Yes	136	90	47	12	400	PPH	V/CLAC	Yes	Yes
Other - Clinical	.	Yes	.	91	62	21	500	PPH	V/CLAC	Yes	Yes
Other	.	Yes	91	124	73	20	400	PPH	.	Yes	Yes
Nurse	.	Yes	119	113	81	21	1000	PPH	V/CLAC	Yes	.
Other - Clinical	.	.	64	110	58	20	250	PAH	Not identified	Yes	Yes
Other - Clinical	.	.	85	112	59	18	350	PAH	.	Yes	Yes
Other	.	Yes	92	132	70	.	120	.	.	Yes	.
Nurse	.	Yes	.	.	.	.	.	.	.	Yes	Yes
Other - Clinical	.	Yes	60	97	58	20	350	.	.	Yes	Yes
Other	No	Yes	80	116	75	20	255	APH	Other	Yes	.
Midwife	No	Yes	90	119	69	20	150	PPH	V/CLAC	Yes	Yes
Nurse	No	Yes	101	96	54	22	1000	PPH	.	Yes	Yes
Specialist Medical Doctors (e.g. Obs/Gynae)	No	Yes	105	99	66	23	700	PPH	.	Yes	.
Nurse	.	Yes	118	113	86	20	800	PPH	V/CLAC	Yes	Yes
Other	.	Yes	105	66	43	24	.	APH	.	Yes	Yes
Midwife	.	.	122	78	56	24	800	PPH	RPOC	Yes	Yes
Other	.	Yes	88	99	59	20	300	PAH	RPOC	Yes	Yes
Other	.	Yes	90	104	74	18	700	PPH	UAT	Yes	.
Other	.	Yes	72	100	51	18	350	.	V/CLAC	Yes	.
Other	.	.	.	.	.	24	2000	APH	.	Yes	Yes
Nurse	No	Yes	81	116	78	20	80	APH	Not identified	No	.
MCH Coordinator	No	Yes	109	12	56	24	200	PAH	RPOC	Yes	.
Clinical Officer	.	No	102	123	83	26	500	PPH	Not identified	No	No
Nurse	No	Yes	88	123	78	18	.	.	RPOC	No	Yes
Other - Clinical	.	Yes	77	110	70	18	.	.	V/CLAC	No	No
Other	No	Yes	118	124	74	22	1000	PPH	UAT	Yes	.
Midwife	No	.	83	121	86	24	200	APH	.	Yes	Yes
Other	Yes	Yes	82	109	72	16	1000	PPH	UR	Yes	Yes
Other - Clinical	.	Yes	105	65	45	18	400	PPH	V/CLAC	Yes	.
Nurse	Yes	Yes	118	91	60	20	.	PPH	UAT	Yes	.
Nurse	.	.	122	80	48	12	350	.	UAT	Yes	.
Other	.	Yes	121	130	120	.	150	.	RPOC	Yes	.
Midwife	.	Yes	98	85	58	26	500	PPH	RPOC	Yes	.
Nurse	No	Yes	86	109	77	20	1500	PPH	.	Yes	Yes
