# Supplementary material for: Operational demonstration and process evaluation of non-pneumatic anti-shock garment (NASG) introduction to the public health system of Northern Province, Zambia
Source: BMC Health Serv Res. 2023 Nov 29;23:1321. doi: 10.1186/s12913-023-10294-0 (PMC10687818; doi:10.1186/s12913-023-10294-0)
Supplement: Supplementary file 5 — Supplementary Material 5 [file 12913_2023_10294_MOESM5_ESM.xlsx]

## Sheet: Sheet1
NASG Data: NASG Cleaning Knowledge Test (post-training)
formnumber	q1_correct	q2_correct	q3_correct	q4_correct	q5_correct	totalscore	percentscore	pass
KK10	Correct	Not correct	Not correct	Correct	Not correct	2	0.4	Not passing
KK21	Correct	Not correct	Correct	Correct	Correct	4	0.8	Passing
012	Correct	Not correct	Correct	Not correct	Correct	3	0.6	Not passing
124124	Correct	Not correct	Not correct	Not correct	Not correct	1	0.2	Not passing
GM17	Not correct	Correct	Not correct	Correct	Correct	3	0.6	Not passing
GM28	Correct	Correct	Not correct	Correct	Correct	4	0.8	Passing
HT	Correct	Correct	Correct	Correct	Correct	5	1	Passing
KK1	Correct	Correct	Correct	Correct	Correct	5	1	Passing
VM3	Correct	Correct	Correct	Correct	Correct	5	1	Passing
MM22	Correct	Correct	Correct	Correct	Correct	5	1	Passing
HT	Correct	Correct	Correct	Correct	Correct	5	1	Passing
GM10	Correct	Correct	Correct	Correct	Correct	5	1	Passing
KK7	Not correct	Correct	Correct	Correct	Correct	4	0.8	Passing
GM6	Correct	Correct	Correct	Correct	Correct	5	1	Passing
MM2	Correct	Correct	Correct	Correct	Correct	5	1	Passing
GM23	Correct	Correct	Correct	Correct	Correct	5	1	Passing
VM6	Not correct	Correct	Correct	Correct	Correct	4	0.8	Passing
HT	Correct	Correct	Correct	Correct	Correct	5	1	Passing
VM7	Correct	Correct	Correct	Correct	Correct	5	1	Passing
HT	Correct	Correct	Correct	Correct	Correct	5	1	Passing
VM1	Correct	Correct	Correct	Correct	Correct	5	1	Passing
HT9	Correct	Correct	Correct	Correct	Correct	5	1	Passing
GM1	Correct	Correct	Correct	Correct	Correct	5	1	Passing
KK6	Correct	Correct	Correct	Correct	Correct	5	1	Passing
GM13	Correct	Correct	Not correct	Correct	Correct	4	0.8	Passing
HT18	Correct	Correct	Correct	Correct	Correct	5	1	Passing
KK3	Correct	Correct	Correct	Correct	Correct	5	1	Passing
KK2	Correct	Correct	Correct	Correct	Correct	5	1	Passing
VM4	Correct	Correct	Correct	Correct	Correct	5	1	Passing
GM18	Correct	Correct	Correct	Correct	Correct	5	1	Passing
HT	Correct	Correct	Correct	Correct	Correct	5	1	Passing
GM19	Correct	Correct	Correct	Correct	Correct	5	1	Passing
KK11	Not correct	Correct	Not correct	Correct	Not correct	2	0.4	Not passing
GM12	Correct	Correct	Correct	Correct	Correct	5	1	Passing
HT	Correct	Correct	Correct	Correct	Correct	5	1	Passing
GM4	Not correct	Correct	Correct	Correct	Correct	4	0.8	Passing
HT	Not correct	Correct	Correct	Correct	Correct	4	0.8	Passing
GM17	Correct	Correct	Correct	Correct	Correct	5	1	Passing
VM11	Correct	Correct	Correct	Correct	Correct	5	1	Passing
MM23	Correct	Correct	Correct	Correct	Correct	5	1	Passing
VM2	Not correct	Correct	Correct	Correct	Correct	4	0.8	Passing
GM12	Correct	Correct	Correct	Correct	Correct	5	1	Passing
VM15	Correct	Correct	Correct	Correct	Correct	5	1	Passing
GM18	Correct	Correct	Correct	Correct	Correct	5	1	Passing
GM10	Correct	Correct	Correct	Correct	Correct	5	1	Passing
HT15	Correct	Correct	Correct	Correct	Correct	5	1	Passing
GM8	Correct	Correct	Not correct	Correct	Correct	4	0.8	Passing
HT	Correct	Correct	Correct	Correct	Correct	5	1	Passing
MM18	Not correct	Correct	Correct	Correct	Correct	4	0.8	Passing
GM2	Correct	Correct	Correct	Correct	Correct	5	1	Passing
GM11	Correct	Correct	Correct	Correct	Correct	5	1	Passing
GM7	Correct	Correct	Correct	Correct	Correct	5	1	Passing
KK9	Correct	Correct	Correct	Correct	Not correct	4	0.8	Passing
HT	Correct	Correct	Not correct	Correct	Correct	4	0.8	Passing
HT	Correct	Correct	Correct	Not correct	Correct	4	0.8	Passing
GM33	Correct	Correct	Not correct	Correct	Correct	4	0.8	Passing
VM14	Correct	Correct	Correct	Correct	Correct	5	1	Passing
MM1	Correct	Correct	Correct	Correct	Correct	5	1	Passing
MM3	Correct	Correct	Correct	Correct	Correct	5	1	Passing
GM29	Correct	Correct	Not correct	Correct	Not correct	3	0.6	Not passing
HT	Correct	Correct	Correct	Not correct	Correct	4	0.8	Passing
HT	Correct	Correct	Correct	Correct	Correct	5	1	Passing
GM6	Correct	Correct	Correct	Correct	Correct	5	1	Passing
HT16	Correct	Correct	Correct	Correct	Correct	5	1	Passing
MM5	Correct	Correct	Correct	Correct	Correct	5	1	Passing
GM25	Correct	Correct	Correct	Correct	Correct	5	1	Passing
VM20	Not correct	Correct	Correct	Correct	Correct	4	0.8	Passing
VM19	Correct	Correct	Correct	Correct	Correct	5	1	Passing
VM10	Correct	Correct	Correct	Correct	Correct	5	1	Passing
HT	Correct	Correct	Correct	Correct	Correct	5	1	Passing
MM9	Correct	Correct	Not correct	Not correct	Correct	3	0.6	Not passing
MM3	Correct	Correct	Correct	Correct	Correct	5	1	Passing
GM1	Correct	Correct	Correct	Correct	Correct	5	1	Passing
HT	Correct	Correct	Correct	Correct	Correct	5	1	Passing
VM12	Correct	Correct	Correct	Correct	Correct	5	1	Passing
KK5	Correct	Correct	Not correct	Not correct	Correct	3	0.6	Not passing
GM31	Correct	Correct	Not correct	Correct	Correct	4	0.8	Passing
GM36	Correct	Correct	Correct	Correct	Correct	5	1	Passing
GM11	Correct	Correct	Correct	Correct	Correct	5	1	Passing
GM4	Not correct	Correct	Correct	Correct	Correct	4	0.8	Passing
HT	Correct	Correct	Correct	Correct	Correct	5	1	Passing
MM6	Correct	Correct	Correct	Correct	Correct	5	1	Passing
GM14	Correct	Correct	Correct	Correct	Correct	5	1	Passing
MM2	Correct	Correct	Correct	Correct	Correct	5	1	Passing
VM5	Correct	Correct	Correct	Correct	Correct	5	1	Passing
HT	Correct	Correct	Not correct	Correct	Correct	4	0.8	Passing
KK4	Correct	Correct	Correct	Correct	Correct	5	1	Passing
GM7	Correct	Correct	Correct	Correct	Correct	5	1	Passing
GM15	Correct	Correct	Correct	Not correct	Correct	4	0.8	Passing
HT5	Correct	Correct	Correct	Correct	Correct	5	1	Passing
KK6	Correct	Correct	Correct	Correct	Correct	5	1	Passing
GM37	Correct	Correct	Correct	Correct	Correct	5	1	Passing
GM20	Correct	Correct	Correct	Correct	Correct	5	1	Passing
HT	Correct	Correct	Correct	Correct	Correct	5	1	Passing
VM17	Correct	Correct	Correct	Correct	Correct	5	1	Passing
HT	Correct	Correct	Correct	Correct	Correct	5	1	Passing
HT	Correct	Correct	Correct	Correct	Correct	5	1	Passing
GM22	Correct	Correct	Correct	Correct	Correct	5	1	Passing
GM27	Correct	Correct	Correct	Correct	Correct	5	1	Passing
HT	Correct	Correct	Correct	Not correct	Correct	4	0.8	Passing
GM2	Correct	Correct	Not correct	Correct	Correct	4	0.8	Passing
GM3	Correct	Correct	Correct	Correct	Correct	5	1	Passing
MM11	Not correct	Correct	Not correct	Correct	Correct	3	0.6	Not passing
HT	Correct	Correct	Not correct	Correct	Correct	4	0.8	Passing
GM3	Correct	Correct	Correct	Correct	Correct	5	1	Passing
GM9	Not correct	Correct	Correct	Correct	Correct	4	0.8	Passing
VM16	Correct	Correct	Correct	Correct	Correct	5	1	Passing
VM9	Correct	Correct	Correct	Correct	Correct	5	1	Passing
VM13	Correct	Correct	Not correct	Correct	Correct	4	0.8	Passing
HT14	Correct	Correct	Not correct	Correct	Correct	4	0.8	Passing
GM30	Correct	Correct	Correct	Correct	Correct	5	1	Passing
GM5	Correct	Correct	Correct	Correct	Correct	5	1	Passing
GM9	Not correct	Correct	Correct	Correct	Correct	4	0.8	Passing
GM9	Correct	Correct	Correct	Correct	Correct	5	1	Passing
HT19	Correct	Correct	Correct	Correct	Correct	5	1	Passing
GM24	Correct	Correct	Not correct	Correct	Correct	4	0.8	Passing
HT	Correct	Correct	Not correct	Correct	Not correct	3	0.6	Not passing
GM10	Correct	Correct	Correct	Correct	Correct	5	1	Passing
GM5	Correct	Correct	Correct	Not correct	Correct	4	0.8	Passing
HT	Correct	Correct	Correct	Correct	Correct	5	1	Passing
GM17	Correct	Correct	Correct	Correct	Correct	5	1	Passing
KK15	Correct	Correct	Correct	Correct	Correct	5	1	Passing
HT	Correct	Correct	Correct	Correct	Correct	5	1	Passing
MM15	Correct	Correct	Correct	Correct	Correct	5	1	Passing
GM15	Not correct	Correct	Not correct	Correct	Correct	3	0.6	Not passing
MM24	Correct	Correct	Correct	Correct	Correct	5	1	Passing
GM14	Correct	Correct	Correct	Correct	Correct	5	1	Passing
GM38	Correct	Correct	Correct	Correct	Correct	5	1	Passing
GM32	Correct	Correct	Correct	Correct	Correct	5	1	Passing
GM3	Correct	Correct	Correct	Correct	Correct	5	1	Passing
GM39	Correct	Correct	Correct	Not correct	Correct	4	0.8	Passing
VM21	Correct	Correct	Correct	Correct	Correct	5	1	Passing
HT12	Not correct	Correct	Correct	Correct	Correct	4	0.8	Passing
HT	Correct	Correct	Not correct	Correct	Correct	4	0.8	Passing
MM4	Correct	Correct	Correct	Correct	Correct	5	1	Passing
VM18	Correct	Correct	Correct	Correct	Correct	5	1	Passing
HT6	Not correct	Correct	Correct	Correct	Correct	4	0.8	Passing
HT8	Correct	Correct	Correct	Correct	Correct	5	1	Passing
MM14	Correct	Correct	Correct	Correct	Correct	5	1	Passing
KK7	Correct	Correct	Correct	Correct	Correct	5	1	Passing
MM10	Correct	Correct	Correct	Correct	Correct	5	1	Passing
MM19	Not correct	Correct	Not correct	Correct	Correct	3	0.6	Not passing
GM4	Correct	Correct	Correct	Correct	Correct	5	1	Passing
GM16	Correct	Correct	Not correct	Correct	Correct	4	0.8	Passing
GM35	Correct	Correct	Not correct	Correct	Correct	4	0.8	Passing
MM16	Correct	Not correct	Correct	Correct	Correct	4	0.8	Passing
HT17	Correct	Not correct	Correct	Correct	Correct	4	0.8	Passing
MM21	Correct	Not correct	Correct	Correct	Correct	4	0.8	Passing
HT	Correct	Not correct	Correct	Correct	Correct	4	0.8	Passing
KK16	Correct	Not correct	Not correct	Not correct	Correct	2	0.4	Not passing
KK20	Correct	Not correct	Correct	Correct	Correct	4	0.8	Passing
GM34	Correct	Not correct	Correct	Not correct	Correct	3	0.6	Not passing
KK2	Correct	Not correct	Correct	Correct	Correct	4	0.8	Passing
GM2	Correct	Not correct	Not correct	Correct	Correct	3	0.6	Not passing
KK6	Not correct	Not correct	Correct	Correct	Not correct	2	0.4	Not passing
KK8	Not correct	Not correct	Correct	Correct	Correct	3	0.6	Not passing
2626	Correct	Not correct	Correct	Correct	Correct	4	0.8	Passing
KK18	Correct	Not correct	Not correct	Correct	Correct	3	0.6	Not passing
KK5	Not correct	Not correct	Correct	Not correct	Correct	2	0.4	Not passing
HT	Correct	Not correct	Correct	Correct	Correct	4	0.8	Passing
HT	Correct	Not correct	Correct	Correct	Correct	4	0.8	Passing
KK9	Correct	Not correct	Correct	Correct	Correct	4	0.8	Passing
MM6	Correct	Not correct	Correct	Correct	Correct	4	0.8	Passing
MM7	Correct	Not correct	Not correct	Correct	Correct	3	0.6	Not passing
HT	Correct	Not correct	Correct	Correct	Correct	4	0.8	Passing
GM5	Correct	Not correct	Correct	Correct	Not correct	3	0.6	Not passing
KK8	Correct	Not correct	Correct	Correct	Correct	4	0.8	Passing
HT	Correct	Not correct	Correct	Correct	Correct	4	0.8	Passing
KK3	Correct	Not correct	Not correct	Correct	Correct	3	0.6	Not passing
HT13	Correct	Not correct	Correct	Correct	Correct	4	0.8	Passing
MM1	Correct	Not correct	Correct	Correct	Correct	4	0.8	Passing
GM6	Correct	Not correct	Correct	Correct	Not correct	3	0.6	Not passing
KK10	Not correct	Not correct	Not correct	Correct	Correct	2	0.4	Not passing
MM4	Correct	Not correct	Correct	Correct	Correct	4	0.8	Passing
HT	Correct	Not correct	Correct	Correct	Correct	4	0.8	Passing
MM20	Correct	Not correct	Correct	Correct	Correct	4	0.8	Passing
HT3	Correct	Not correct	Correct	Not correct	Correct	3	0.6	Not passing
HT	Correct	Not correct	Correct	Correct	Correct	4	0.8	Passing
KK3	Correct	Not correct	Correct	Correct	Correct	4	0.8	Passing
MM17	Correct	Not correct	Not correct	Correct	Correct	3	0.6	Not passing
HT20	Correct	Not correct	Correct	Correct	Correct	4	0.8	Passing
KK5	Correct	Not correct	Not correct	Correct	Correct	3	0.6	Not passing
KK13	Correct	Not correct	Correct	Correct	Correct	4	0.8	Passing
GM12	Correct	Not correct	Correct	Correct	Correct	4	0.8	Passing
KK14	Correct	Not correct	Correct	Correct	Correct	4	0.8	Passing
HT	Correct	Not correct	Correct	Correct	Not correct	3	0.6	Not passing
KK1	Correct	Not correct	Correct	Correct	Correct	4	0.8	Passing
MM7	Correct	Not correct	Correct	Correct	Correct	4	0.8	Passing
HT	Correct	Not correct	Correct	Not correct	Correct	3	0.6	Not passing
MM12	Correct	Not correct	Correct	Correct	Correct	4	0.8	Passing
KK17	Correct	Not correct	Correct	Correct	Correct	4	0.8	Passing
KK4	Correct	Not correct	Correct	Correct	Correct	4	0.8	Passing
HT	Correct	Not correct	Correct	Correct	Correct	4	0.8	Passing
GM14	Correct	Not correct	Correct	Correct	Correct	4	0.8	Passing
HT	Correct	Not correct	Not correct	Correct	Correct	3	0.6	Not passing
HT	Correct	Not correct	Correct	Correct	Correct	4	0.8	Passing
HT	Correct	Not correct	Correct	Correct	Correct	4	0.8	Passing
GM8	Correct	Not correct	Correct	Correct	Correct	4	0.8	Passing
KK1	Correct	Not correct	Not correct	Correct	Correct	3	0.6	Not passing
VM8	Correct	Not correct	Correct	Correct	Correct	4	0.8	Passing
GM16	Not correct	Not correct	Not correct	Correct	Correct	2	0.4	Not passing
MM5	Correct	Not correct	Correct	Correct	Correct	4	0.8	Passing
KK2	Correct	Not correct	Correct	Correct	Correct	4	0.8	Passing
GM18	Correct	Not correct	Not correct	Correct	Correct	3	0.6	Not passing
KK12	Correct	Not correct	Not correct	Correct	Correct	3	0.6	Not passing
GM26	Not correct	Not correct	Not correct	Correct	Correct	2	0.4	Not passing
HT	Correct	Not correct	Not correct	Correct	Correct	3	0.6	Not passing
KK11	Not correct	Not correct	Correct	Correct	Correct	3	0.6	Not passing
345	Correct	Not correct	Not correct	Correct	Correct	3	0.6	Not passing
KK19	Correct	Not correct	Correct	Not correct	Correct	3	0.6	Not passing
MM13	Not correct	Not correct	Correct	Correct	Correct	3	0.6	Not passing
MM8	Correct	Not correct	Not correct	Correct	Correct	3	0.6	Not passing
HT	Correct	Not correct	Not correct	Correct	Correct	3	0.6	Not passing
HT	Correct	Not correct	Not correct	Correct	Correct	3	0.6	Not passing
KK7	Correct	Not correct	Correct	Not correct	Correct	3	0.6	Not passing
GM1	Not correct	Not correct	Correct	Not correct	Not correct	1	0.2	Not passing
GM13	Correct	Not correct	Correct	Correct	Correct	4	0.8	Passing
HT	Correct	Not correct	Not correct	Not correct	Correct	2	0.4	Not passing
GM21	Not correct	Not correct	Correct	Correct	Correct	3	0.6	Not passing
