# Supplementary material for: Operational demonstration and process evaluation of non-pneumatic anti-shock garment (NASG) introduction to the public health system of Northern Province, Zambia
Source: BMC Health Serv Res. 2023 Nov 29;23:1321. doi: 10.1186/s12913-023-10294-0 (PMC10687818; doi:10.1186/s12913-023-10294-0)
Supplement: Supplementary file 6 — Supplementary Material 6 [file 12913_2023_10294_MOESM6_ESM.xlsx]

## Sheet: Sheet1
NASG Data: NASG Clinical Knowledge Test (post-training)
formnumber	q1_correct	q2_correct	q3_correct	q4_correct	q5_correct	seca_score	seca_percent	q6_correct	q7_correct	q8_correct	q9_correct	q10_correct	secb_score	secb_percent	q12_correct	q13_correct	q14_correct	q15_correct	secc_score	secc_percent	q16_correct	q17_correct	q18_correct	q19_correct	q20_correct	secd_score	secd_percent	q21_correct	q22_correct	q23_correct	q24_correct	q25_correct	sece_score	sece_percent	q26_correct	q27_correct	q28_correct	q29_correct	q30_correct	secf_score	secf_percent	totalscore	percentscore	pass
GM7	Correct	Not correct	Correct	Not correct	Correct	3	0.6	Not correct	Not correct	Correct	Not correct	Correct	2	0.4	Not correct	Correct	Correct	Correct	3	0.75	Not correct	Not correct	Correct	Not correct	Correct	2	0.4	Not correct	Not correct	Correct	Not correct	Not correct	1	0.2	Not correct	Not correct	Not correct	Not correct	Not correct	0	0	11	0.37931	Not passing
KK12	Correct	Correct	Correct	Correct	Correct	5	1	Correct	Correct	Correct	Correct	Correct	5	1	Correct	Correct	Correct	Correct	4	1	Not correct	Not correct	Correct	Correct	Not correct	2	0.4	Correct	Correct	Correct	Correct	Correct	5	1	Correct	Correct	Correct	Correct	Correct	5	1	26	0.896552	Passing
HT7	Correct	Correct	Correct	Correct	Correct	5	1	Correct	Correct	Correct	Correct	Correct	5	1	Correct	Correct	Correct	Correct	4	1	Correct	Correct	Not correct	Correct	Correct	4	0.8	Correct	Correct	Correct	Correct	Not correct	4	0.8	Correct	Correct	Correct	Correct	Correct	5	1	27	0.931035	Passing
MM9	Correct	Correct	Correct	Correct	Correct	5	1	Not correct	Correct	Correct	Correct	Correct	4	0.8	Correct	Correct	Correct	Correct	4	1	Correct	Correct	Correct	Correct	Correct	5	1	Not correct	Correct	Correct	Correct	Correct	4	0.8	Correct	Correct	Correct	Correct	Correct	5	1	27	0.931035	Passing
MM2	Correct	Correct	Correct	Correct	Correct	5	1	Correct	Correct	Not correct	Correct	Correct	4	0.8	Not correct	Correct	Correct	Correct	3	0.75	Correct	Correct	Correct	Correct	Correct	5	1	Correct	Correct	Correct	Correct	Correct	5	1	Correct	Correct	Correct	Correct	Correct	5	1	27	0.931035	Passing
2	Correct	Correct	Correct	Correct	Correct	5	1	Correct	Correct	Correct	Correct	Not correct	4	0.8	Correct	Correct	Correct	Correct	4	1	Correct	Correct	Not correct	Correct	Correct	4	0.8	Correct	Correct	Correct	Correct	Correct	5	1	Correct	Correct	Correct	Correct	Correct	5	1	27	0.931035	Passing
GM39	Not correct	Correct	Correct	Not correct	Correct	3	0.6	Correct	Correct	Not correct	Not correct	Correct	3	0.6	Not correct	Correct	Correct	Correct	3	0.75	Correct	Not correct	Correct	Correct	Not correct	3	0.6	Correct	Correct	Correct	Not correct	Correct	4	0.8	Not correct	Correct	Correct	Not correct	Correct	3	0.6	19	0.655172	Not passing
GM10	Correct	Correct	Correct	Correct	Correct	5	1	Correct	Correct	Correct	Correct	Correct	5	1	Not correct	Correct	Correct	Correct	3	0.75	Correct	Correct	Correct	Correct	Correct	5	1	Correct	Correct	Correct	Correct	Correct	5	1	Correct	Correct	Correct	Correct	Correct	5	1	28	0.965517	Passing
HT6	Correct	Correct	Correct	Correct	Correct	5	1	Correct	Correct	Correct	Correct	Correct	5	1	Correct	Correct	Not correct	Not correct	2	0.5	Not correct	Correct	Correct	Correct	Correct	4	0.8	Correct	Correct	Correct	Correct	Correct	5	1	Correct	Not correct	Correct	Correct	Correct	4	0.8	25	0.862069	Passing
GM26	Not correct	Not correct	Correct	Not correct	Not correct	1	0.2	Correct	Correct	Correct	Correct	Not correct	4	0.8	Not correct	Correct	Correct	Correct	3	0.75	Correct	Not correct	Correct	Correct	Correct	4	0.8	Not correct	Correct	Correct	Not correct	Correct	3	0.6	Correct	Correct	Correct	Correct	Not correct	4	0.8	19	0.655172	Not passing
HT16	Correct	Correct	Correct	Correct	Correct	5	1	Correct	Correct	Correct	Correct	Correct	5	1	Correct	Correct	Correct	Correct	4	1	Correct	Correct	Correct	Correct	Correct	5	1	Correct	Correct	Correct	Correct	Correct	5	1	Correct	Correct	Correct	Correct	Correct	5	1	29	1	Passing
HT1	Correct	Correct	Correct	Correct	Correct	5	1	Correct	Correct	Correct	Correct	Correct	5	1	Not correct	Correct	Correct	Correct	3	0.75	Correct	Correct	Correct	Correct	Correct	5	1	Correct	Correct	Correct	Correct	Correct	5	1	Correct	Correct	Correct	Correct	Correct	5	1	28	0.965517	Passing
HT29	Correct	Correct	Correct	Correct	Correct	5	1	Correct	Correct	Not correct	Correct	Correct	4	0.8	Correct	Correct	Correct	Correct	4	1	Correct	Not correct	Not correct	Correct	Correct	3	0.6	Correct	Correct	Correct	Not correct	Correct	4	0.8	Correct	Correct	Correct	Correct	Correct	5	1	25	0.862069	Passing
GM6	Correct	Correct	Correct	Correct	Correct	5	1	Correct	Correct	Correct	Not correct	Correct	4	0.8	Not correct	Correct	Not correct	Correct	2	0.5	Correct	Correct	Correct	Correct	Correct	5	1	Correct	Correct	Correct	Not correct	Correct	4	0.8	Correct	Correct	Correct	Correct	Correct	5	1	25	0.862069	Passing
7	Correct	Correct	Correct	Correct	Correct	5	1	Correct	Correct	Correct	Correct	Correct	5	1	Correct	Correct	Correct	Not correct	3	0.75	Correct	Correct	Correct	Correct	Correct	5	1	Correct	Correct	Correct	Correct	Correct	5	1	Correct	Correct	Correct	Correct	Not correct	4	0.8	27	0.931035	Passing
HT	Correct	Correct	Correct	Correct	Correct	5	1	Correct	Correct	Not correct	Correct	Correct	4	0.8	Correct	Correct	Correct	Not correct	3	0.75	Correct	Not correct	Not correct	Not correct	Correct	2	0.4	Not correct	Correct	Not correct	Not correct	Correct	2	0.4	Correct	Correct	Correct	Correct	Not correct	4	0.8	20	0.689655	Not passing
KK12	Correct	Correct	Correct	Correct	Correct	5	1	Correct	Correct	Correct	Correct	Correct	5	1	Correct	Correct	Correct	Correct	4	1	Correct	Correct	Correct	Correct	Correct	5	1	Not correct	Correct	Correct	Correct	Correct	4	0.8	Correct	Correct	Correct	Correct	Correct	5	1	28	0.965517	Passing
GM38	Correct	Correct	Correct	Correct	Correct	5	1	Not correct	Correct	Not correct	Correct	Correct	3	0.6	Correct	Correct	Not correct	Not correct	2	0.5	Correct	Correct	Not correct	Correct	Correct	4	0.8	Correct	Not correct	Not correct	Not correct	Correct	2	0.4	Correct	Correct	Correct	Correct	Correct	5	1	21	0.724138	Passing
HT3	Correct	Correct	Correct	Not correct	Correct	4	0.8	Not correct	Correct	Not correct	Correct	Correct	3	0.6	Correct	Correct	Correct	Correct	4	1	Correct	Correct	Correct	Not correct	Not correct	3	0.6	Correct	Correct	Correct	Correct	Correct	5	1	Not correct	Correct	Correct	Correct	Correct	4	0.8	23	0.793103	Passing
0001	Correct	Correct	Correct	Correct	Correct	5	1	Correct	Correct	Correct	Correct	Correct	5	1	Not correct	Correct	Correct	Correct	3	0.75	Correct	Not correct	Correct	Correct	Not correct	3	0.6	Not correct	Correct	Not correct	Not correct	Correct	2	0.4	Correct	Correct	Correct	Correct	Correct	5	1	23	0.793103	Passing
3	Correct	Correct	Correct	Correct	Not correct	4	0.8	Correct	Correct	Correct	Correct	Correct	5	1	Correct	Not correct	Correct	Correct	3	0.75	Correct	Correct	Correct	Not correct	Correct	4	0.8	Correct	Correct	Correct	Not correct	Correct	4	0.8	Correct	Correct	Correct	Correct	Not correct	4	0.8	24	0.827586	Passing
HT	Correct	Correct	Correct	Correct	Correct	5	1	Correct	Correct	Correct	Correct	Correct	5	1	Correct	Correct	Correct	Correct	4	1	Correct	Correct	Correct	Correct	Correct	5	1	Correct	Correct	Correct	Correct	Not correct	4	0.8	Not correct	Correct	Correct	Correct	Correct	4	0.8	27	0.931035	Passing
HT	Correct	Not correct	Correct	Correct	Not correct	3	0.6	Correct	Correct	Not correct	Correct	Correct	4	0.8	Correct	Correct	Correct	Correct	4	1	Correct	Not correct	Not correct	Correct	Not correct	2	0.4	Not correct	Correct	Correct	Correct	Correct	4	0.8	Correct	Correct	Correct	Not correct	Not correct	3	0.6	20	0.689655	Not passing
HT33	Not correct	Correct	Correct	Correct	Not correct	3	0.6	Correct	Correct	Correct	Correct	Not correct	4	0.8	Not correct	Correct	Correct	Correct	3	0.75	Correct	Correct	Correct	Correct	Correct	5	1	Correct	Correct	Correct	Correct	Correct	5	1	Correct	Correct	Correct	Correct	Not correct	4	0.8	24	0.827586	Passing
GM37	Correct	Correct	Correct	Correct	Correct	5	1	Not correct	Correct	Not correct	Correct	Correct	3	0.6	Correct	Correct	Not correct	Not correct	2	0.5	Correct	Correct	Not correct	Correct	Correct	4	0.8	Correct	Not correct	Correct	Correct	Correct	4	0.8	Correct	Correct	Correct	Correct	Correct	5	1	23	0.793103	Passing
6	Correct	Correct	Correct	Correct	Correct	5	1	Correct	Correct	Correct	Correct	Correct	5	1	Not correct	Correct	Correct	Correct	3	0.75	Correct	Correct	Correct	Not correct	Correct	4	0.8	Correct	Correct	Correct	Correct	Correct	5	1	Not correct	Correct	Correct	Correct	Correct	4	0.8	26	0.896552	Passing
HT	Correct	Correct	Correct	Correct	Correct	5	1	Correct	Correct	Correct	Correct	Correct	5	1	Correct	Correct	Correct	Correct	4	1	Correct	Correct	Correct	Correct	Correct	5	1	Correct	Correct	Correct	Correct	Correct	5	1	Correct	Correct	Correct	Correct	Correct	5	1	29	1	Passing
HT24	Correct	Correct	Correct	Correct	Correct	5	1	Correct	Correct	Not correct	Correct	Correct	4	0.8	Correct	Correct	Correct	Correct	4	1	Correct	Correct	Correct	Correct	Correct	5	1	Correct	Correct	Correct	Not correct	Correct	4	0.8	Correct	Correct	Correct	Correct	Not correct	4	0.8	26	0.896552	Passing
02	Not correct	Correct	Correct	Correct	Correct	4	0.8	Correct	Correct	Correct	Correct	Not correct	4	0.8	Correct	Correct	Correct	Correct	4	1	Not correct	Correct	Correct	Not correct	Correct	3	0.6	Correct	Correct	Correct	Not correct	Correct	4	0.8	Correct	Correct	Correct	Correct	Not correct	4	0.8	23	0.793103	Passing
1	Correct	Correct	Correct	Correct	Correct	5	1	Correct	Correct	Correct	Correct	Correct	5	1	Correct	Correct	Correct	Correct	4	1	Correct	Correct	Correct	Correct	Correct	5	1	Correct	Correct	Correct	Correct	Correct	5	1	Correct	Correct	Correct	Correct	Correct	5	1	29	1	Passing
20	Correct	Correct	Correct	Correct	Correct	5	1	Correct	Correct	Correct	Correct	Correct	5	1	Correct	Correct	Correct	Not correct	3	0.75	Correct	Correct	Correct	Not correct	Correct	4	0.8	Correct	Correct	Correct	Correct	Correct	5	1	Not correct	Correct	Correct	Not correct	Correct	3	0.6	25	0.862069	Passing
GM4	Correct	Correct	Correct	Correct	Correct	5	1	Correct	Correct	Not correct	Correct	Correct	4	0.8	Not correct	Correct	Correct	Correct	3	0.75	Correct	Correct	Correct	Not correct	Not correct	3	0.6	Not correct	Correct	Correct	Not correct	Not correct	2	0.4	Correct	Correct	Correct	Correct	Not correct	4	0.8	21	0.724138	Passing
GM1	Correct	Correct	Correct	Correct	Correct	5	1	Correct	Correct	Correct	Correct	Correct	5	1	Not correct	Correct	Not correct	Not correct	1	0.25	Not correct	Correct	Correct	Correct	Correct	4	0.8	Correct	Correct	Correct	Correct	Correct	5	1	Correct	Not correct	Correct	Correct	Correct	4	0.8	24	0.827586	Passing
MM4	Correct	Correct	Correct	Correct	Correct	5	1	Correct	Correct	Not correct	Correct	Correct	4	0.8	Not correct	Correct	Correct	Correct	3	0.75	Correct	Correct	Correct	Correct	Correct	5	1	Correct	Correct	Correct	Correct	Not correct	4	0.8	Correct	Correct	Correct	Correct	Correct	5	1	26	0.896552	Passing
MM12	Correct	Correct	Correct	Correct	Correct	5	1	Not correct	Correct	Correct	Correct	Correct	4	0.8	Correct	Correct	Correct	Correct	4	1	Correct	Correct	Correct	Correct	Correct	5	1	Not correct	Correct	Correct	Correct	Correct	4	0.8	Correct	Correct	Correct	Correct	Correct	5	1	27	0.931035	Passing
HT2	Correct	Correct	Correct	Correct	Correct	5	1	Correct	Correct	Correct	Correct	Correct	5	1	Correct	Correct	Correct	Correct	4	1	Not correct	Not correct	Correct	Correct	Correct	3	0.6	Correct	Correct	Correct	Correct	Correct	5	1	Correct	Correct	Correct	Correct	Not correct	4	0.8	26	0.896552	Passing
02	Correct	Correct	Correct	Not correct	Correct	4	0.8	Correct	Correct	Not correct	Correct	Correct	4	0.8	Correct	Correct	Correct	Correct	4	1	Correct	Correct	Correct	Correct	Correct	5	1	Not correct	Correct	Correct	Correct	Correct	4	0.8	Correct	Not correct	Correct	Not correct	Correct	3	0.6	24	0.827586	Passing
KK19	Correct	Correct	Correct	Correct	Correct	5	1	Correct	Correct	Not correct	Correct	Correct	4	0.8	Not correct	Correct	Correct	Correct	3	0.75	Correct	Correct	Correct	Not correct	Correct	4	0.8	Not correct	Correct	Correct	Not correct	Correct	3	0.6	Correct	Correct	Correct	Correct	Not correct	4	0.8	23	0.793103	Passing
KK4	Not correct	Correct	Correct	Not correct	Correct	3	0.6	Not correct	Correct	Not correct	Not correct	Not correct	1	0.2	Not correct	Correct	Correct	Correct	3	0.75	Correct	Correct	Correct	Correct	Correct	5	1	Not correct	Correct	Not correct	Not correct	Correct	2	0.4	Not correct	Correct	Correct	Not correct	Not correct	2	0.4	16	0.551724	Not passing
KK11	Correct	Correct	Correct	Correct	Correct	5	1	Correct	Correct	Correct	Correct	Correct	5	1	Correct	Correct	Correct	Correct	4	1	Correct	Correct	Correct	Correct	Correct	5	1	Not correct	Correct	Correct	Correct	Correct	4	0.8	Correct	Correct	Correct	Correct	Correct	5	1	28	0.965517	Passing
GM16	Correct	Correct	Correct	Correct	Not correct	4	0.8	Correct	Correct	Not correct	Not correct	Correct	3	0.6	Not correct	Correct	Not correct	Correct	2	0.5	Correct	Correct	Correct	Correct	Correct	5	1	Correct	Correct	Correct	Correct	Correct	5	1	Correct	Correct	Correct	Correct	Correct	5	1	24	0.827586	Passing
GM9	Correct	Correct	Correct	Correct	Correct	5	1	Correct	Correct	Correct	Correct	Correct	5	1	Not correct	Correct	Correct	Correct	3	0.75	Correct	Correct	Correct	Correct	Correct	5	1	Correct	Correct	Correct	Correct	Correct	5	1	Correct	Correct	Correct	Correct	Correct	5	1	28	0.965517	Passing
KK15	Correct	Correct	Correct	Not correct	Correct	4	0.8	Correct	Correct	Correct	Correct	Correct	5	1	Not correct	Correct	Correct	Correct	3	0.75	Correct	Not correct	Correct	Correct	Not correct	3	0.6	Not correct	Not correct	Not correct	Not correct	Not correct	0	0	Not correct	Not correct	Correct	Correct	Correct	3	0.6	18	0.62069	Not passing
2	Not correct	Correct	Correct	Correct	Correct	4	0.8	Correct	Correct	Not correct	Correct	Not correct	3	0.6	Correct	Not correct	Correct	Not correct	2	0.5	Correct	Correct	Correct	Correct	Not correct	4	0.8	Correct	Correct	Correct	Correct	Correct	5	1	Correct	Correct	Correct	Correct	Correct	5	1	23	0.793103	Passing
MM3	Correct	Correct	Not correct	Not correct	Correct	3	0.6	Correct	Correct	Correct	Correct	Correct	5	1	Correct	Correct	Correct	Correct	4	1	Not correct	Correct	Correct	Correct	Correct	4	0.8	Not correct	Correct	Correct	Correct	Not correct	3	0.6	Correct	Correct	Correct	Correct	Correct	5	1	24	0.827586	Passing
HT2	Correct	Correct	Correct	Correct	Correct	5	1	Not correct	Correct	Correct	Correct	Correct	4	0.8	Correct	Correct	Correct	Correct	4	1	Correct	Correct	Correct	Correct	Correct	5	1	Correct	Correct	Correct	Correct	Correct	5	1	Correct	Correct	Correct	Correct	Correct	5	1	28	0.965517	Passing
HT6	Correct	Correct	Correct	Correct	Correct	5	1	Correct	Correct	Correct	Correct	Correct	5	1	Correct	Correct	Correct	Correct	4	1	Correct	Correct	Not correct	Correct	Correct	4	0.8	Not correct	Not correct	Not correct	Not correct	Correct	1	0.2	Correct	Not correct	Correct	Correct	Correct	4	0.8	23	0.793103	Passing
10	Correct	Correct	Correct	Correct	Correct	5	1	Correct	Correct	Correct	Correct	Correct	5	1	Correct	Correct	Correct	Correct	4	1	Correct	Correct	Correct	Correct	Correct	5	1	Correct	Correct	Correct	Correct	Correct	5	1	Correct	Correct	Correct	Correct	Correct	5	1	29	1	Passing
HT15	Correct	Correct	Correct	Correct	Correct	5	1	Correct	Correct	Not correct	Correct	Correct	4	0.8	Not correct	Correct	Correct	Correct	3	0.75	Correct	Correct	Correct	Not correct	Correct	4	0.8	Not correct	Correct	Correct	Not correct	Not correct	2	0.4	Correct	Correct	Correct	Correct	Not correct	4	0.8	22	0.758621	Passing
MM7	Correct	Correct	Correct	Correct	Correct	5	1	Correct	Correct	Correct	Correct	Correct	5	1	Correct	Correct	Correct	Correct	4	1	Correct	Correct	Correct	Correct	Correct	5	1	Not correct	Correct	Correct	Correct	Correct	4	0.8	Correct	Correct	Correct	Correct	Correct	5	1	28	0.965517	Passing
016	Correct	Correct	Correct	Not correct	Correct	4	0.8	Correct	Correct	Not correct	Correct	Correct	4	0.8	Not correct	Correct	Correct	Correct	3	0.75	Correct	Not correct	Correct	Correct	Not correct	3	0.6	Correct	Correct	Correct	Correct	Not correct	4	0.8	Correct	Correct	Correct	Not correct	Correct	4	0.8	22	0.758621	Passing
KK24	Correct	Correct	Correct	Not correct	Correct	4	0.8	Correct	Correct	Correct	Correct	Correct	5	1	Not correct	Correct	Correct	Correct	3	0.75	Correct	Not correct	Not correct	Correct	Not correct	2	0.4	Not correct	Correct	Not correct	Not correct	Not correct	1	0.2	Correct	Not correct	Correct	Correct	Not correct	3	0.6	18	0.62069	Not passing
1	Not correct	Correct	Correct	Correct	Correct	4	0.8	Correct	Correct	Correct	Correct	Correct	5	1	Correct	Not correct	Correct	Not correct	2	0.5	Correct	Correct	Correct	Correct	Correct	5	1	Not correct	Correct	Correct	Not correct	Correct	3	0.6	Correct	Correct	Correct	Correct	Correct	5	1	24	0.827586	Passing
24	Correct	Correct	Correct	Correct	Correct	5	1	Correct	Correct	Correct	Correct	Correct	5	1	Correct	Correct	Correct	Correct	4	1	Correct	Correct	Correct	Correct	Correct	5	1	Correct	Correct	Correct	Correct	Correct	5	1	Correct	Correct	Correct	Correct	Correct	5	1	29	1	Passing
GM36	Correct	Correct	Correct	Not correct	Correct	4	0.8	Correct	Correct	Correct	Correct	Correct	5	1	Correct	Correct	Correct	Correct	4	1	Correct	Correct	Correct	Correct	Not correct	4	0.8	Not correct	Correct	Correct	Not correct	Not correct	2	0.4	Correct	Correct	Correct	Correct	Correct	5	1	24	0.827586	Passing
HT18	Correct	Correct	Correct	Correct	Correct	5	1	Correct	Correct	Not correct	Correct	Correct	4	0.8	Not correct	Correct	Correct	Correct	3	0.75	Correct	Not correct	Correct	Correct	Not correct	3	0.6	Not correct	Correct	Correct	Not correct	Correct	3	0.6	Correct	Correct	Correct	Correct	Not correct	4	0.8	22	0.758621	Passing
12	Correct	Correct	Correct	Correct	Correct	5	1	Correct	Correct	Correct	Correct	Correct	5	1	Correct	Correct	Correct	Correct	4	1	Correct	Correct	Correct	Correct	Correct	5	1	Correct	Correct	Correct	Correct	Correct	5	1	Correct	Correct	Correct	Correct	Correct	5	1	29	1	Passing
GM10	Correct	Correct	Correct	Correct	Correct	5	1	Not correct	Correct	Correct	Correct	Correct	4	0.8	Not correct	Correct	Correct	Correct	3	0.75	Correct	Correct	Correct	Correct	Correct	5	1	Correct	Correct	Correct	Correct	Correct	5	1	Correct	Correct	Correct	Correct	Correct	5	1	27	0.931035	Passing
GM18	Correct	Correct	Correct	Correct	Correct	5	1	Correct	Correct	Not correct	Not correct	Correct	3	0.6	Not correct	Correct	Not correct	Correct	2	0.5	Correct	Correct	Correct	Correct	Correct	5	1	Correct	Correct	Correct	Correct	Correct	5	1	Correct	Correct	Correct	Correct	Correct	5	1	25	0.862069	Passing
KK2	Correct	Not correct	Correct	Not correct	Correct	3	0.6	Correct	Correct	Not correct	Correct	Correct	4	0.8	Not correct	Correct	Correct	Not correct	2	0.5	Correct	Not correct	Not correct	Correct	Not correct	2	0.4	Not correct	Correct	Correct	Correct	Not correct	3	0.6	Correct	Correct	Correct	Correct	Correct	5	1	19	0.655172	Not passing
KK4	Correct	Correct	Correct	Not correct	Correct	4	0.8	Correct	Correct	Not correct	Correct	Correct	4	0.8	Not correct	Correct	Correct	Correct	3	0.75	Correct	Not correct	Correct	Correct	Not correct	3	0.6	Not correct	Not correct	Correct	Not correct	Correct	2	0.4	Correct	Correct	Correct	Correct	Not correct	4	0.8	20	0.689655	Not passing
HT17	Correct	Correct	Correct	Not correct	Not correct	3	0.6	Correct	Correct	Not correct	Correct	Correct	4	0.8	Correct	Correct	Correct	Correct	4	1	Correct	Correct	Correct	Correct	Correct	5	1	Not correct	Correct	Not correct	Not correct	Not correct	1	0.2	Correct	Correct	Correct	Correct	Correct	5	1	22	0.758621	Passing
HT25	Correct	Not correct	Correct	Correct	Correct	4	0.8	Correct	Not correct	Correct	Correct	Correct	4	0.8	Correct	Correct	Correct	Correct	4	1	Correct	Correct	Correct	Correct	Correct	5	1	Not correct	Correct	Not correct	Not correct	Correct	2	0.4	Correct	Correct	Correct	Correct	Not correct	4	0.8	23	0.793103	Passing
MM6	Correct	Correct	Correct	Correct	Correct	5	1	Correct	Correct	Correct	Correct	Correct	5	1	Correct	Correct	Correct	Correct	4	1	Correct	Correct	Correct	Correct	Correct	5	1	Not correct	Correct	Correct	Correct	Correct	4	0.8	Correct	Correct	Correct	Correct	Correct	5	1	28	0.965517	Passing
Jb	Correct	Correct	Correct	Correct	Correct	5	1	Correct	Correct	Not correct	Correct	Not correct	3	0.6	Correct	Not correct	Correct	Correct	3	0.75	Correct	Correct	Correct	Not correct	Correct	4	0.8	Correct	Correct	Correct	Not correct	Correct	4	0.8	Correct	Correct	Correct	Correct	Not correct	4	0.8	23	0.793103	Passing
9	Correct	Correct	Correct	Correct	Correct	5	1	Correct	Correct	Correct	Correct	Not correct	4	0.8	Correct	Correct	Correct	Correct	4	1	Correct	Correct	Correct	Correct	Correct	5	1	Not correct	Correct	Correct	Correct	Correct	4	0.8	Correct	Correct	Correct	Correct	Correct	5	1	27	0.931035	Passing
GM1	Correct	Correct	Correct	Correct	Correct	5	1	Correct	Correct	Correct	Correct	Correct	5	1	Not correct	Correct	Correct	Correct	3	0.75	Correct	Correct	Correct	Not correct	Not correct	3	0.6	Not correct	Correct	Correct	Not correct	Not correct	2	0.4	Correct	Not correct	Correct	Correct	Not correct	3	0.6	21	0.724138	Passing
KK9	Correct	Correct	Correct	Correct	Correct	5	1	Correct	Correct	Correct	Correct	Correct	5	1	Correct	Correct	Correct	Correct	4	1	Correct	Correct	Correct	Correct	Correct	5	1	Not correct	Correct	Correct	Correct	Correct	4	0.8	Correct	Correct	Correct	Correct	Correct	5	1	28	0.965517	Passing
HT27	Correct	Not correct	Correct	Correct	Not correct	3	0.6	Correct	Correct	Not correct	Correct	Correct	4	0.8	Not correct	Correct	Correct	Not correct	2	0.5	Correct	Not correct	Correct	Not correct	Not correct	2	0.4	Not correct	Correct	Correct	Not correct	Correct	3	0.6	Correct	Correct	Correct	Not correct	Correct	4	0.8	18	0.62069	Not passing
HT31	Correct	Correct	Correct	Correct	Correct	5	1	Correct	Correct	Not correct	Correct	Correct	4	0.8	Not correct	Correct	Correct	Not correct	2	0.5	Correct	Correct	Correct	Not correct	Correct	4	0.8	Not correct	Correct	Correct	Not correct	Correct	3	0.6	Correct	Correct	Correct	Not correct	Correct	4	0.8	22	0.758621	Passing
21	Correct	Correct	Correct	Correct	Correct	5	1	Correct	Correct	Correct	Not correct	Not correct	3	0.6	Correct	Correct	Not correct	Not correct	2	0.5	Correct	Correct	Correct	Correct	Correct	5	1	Correct	Correct	Correct	Correct	Correct	5	1	Correct	Correct	Correct	Correct	Correct	5	1	25	0.862069	Passing
HT8	Correct	Correct	Correct	Correct	Correct	5	1	Correct	Correct	Correct	Correct	Correct	5	1	Correct	Correct	Correct	Correct	4	1	Correct	Correct	Correct	Correct	Correct	5	1	Correct	Correct	Correct	Correct	Correct	5	1	Correct	Correct	Correct	Correct	Correct	5	1	29	1	Passing
KK16	Correct	Correct	Correct	Not correct	Correct	4	0.8	Correct	Correct	Not correct	Correct	Correct	4	0.8	Not correct	Correct	Not correct	Correct	2	0.5	Correct	Not correct	Correct	Correct	Correct	4	0.8	Not correct	Correct	Correct	Not correct	Correct	3	0.6	Not correct	Not correct	Correct	Correct	Not correct	2	0.4	19	0.655172	Not passing
23	Correct	Correct	Correct	Correct	Correct	5	1	Not correct	Correct	Correct	Correct	Correct	4	0.8	Correct	Correct	Correct	Not correct	3	0.75	Correct	Correct	Correct	Correct	Correct	5	1	Correct	Correct	Correct	Correct	Correct	5	1	Correct	Correct	Correct	Correct	Correct	5	1	27	0.931035	Passing
5	Correct	Correct	Correct	Not correct	Correct	4	0.8	Correct	Correct	Not correct	Correct	Correct	4	0.8	Correct	Not correct	Correct	Not correct	2	0.5	Correct	Correct	Correct	Not correct	Not correct	3	0.6	Correct	Correct	Correct	Correct	Correct	5	1	Correct	Correct	Correct	Correct	Correct	5	1	23	0.793103	Passing
HT11	Correct	Correct	Correct	Correct	Correct	5	1	Not correct	Correct	Correct	Correct	Correct	4	0.8	Correct	Correct	Correct	Correct	4	1	Correct	Correct	Correct	Correct	Correct	5	1	Correct	Correct	Correct	Correct	Correct	5	1	Correct	Correct	Correct	Correct	Correct	5	1	28	0.965517	Passing
GM14	Correct	Correct	Correct	Correct	Correct	5	1	Correct	Correct	Correct	Correct	Correct	5	1	Not correct	Correct	Not correct	Not correct	1	0.25	Correct	Correct	Correct	Correct	Correct	5	1	Correct	Correct	Correct	Correct	Correct	5	1	Correct	Not correct	Correct	Correct	Correct	4	0.8	25	0.862069	Passing
2	Correct	Correct	Correct	Correct	Correct	5	1	Correct	Correct	Not correct	Correct	Not correct	3	0.6	Correct	Not correct	Correct	Not correct	2	0.5	Correct	Correct	Correct	Not correct	Not correct	3	0.6	Correct	Correct	Correct	Correct	Correct	5	1	Correct	Correct	Correct	Not correct	Correct	4	0.8	22	0.758621	Passing
GM34	Correct	Correct	Correct	Not correct	Correct	4	0.8	Correct	Correct	Correct	Correct	Correct	5	1	Correct	Correct	Correct	Correct	4	1	Correct	Correct	Correct	Correct	Correct	5	1	Not correct	Correct	Correct	Not correct	Not correct	2	0.4	Correct	Correct	Correct	Correct	Correct	5	1	25	0.862069	Passing
HT34	Correct	Correct	Correct	Correct	Correct	5	1	Correct	Correct	Not correct	Correct	Correct	4	0.8	Correct	Correct	Correct	Correct	4	1	Correct	Correct	Not correct	Correct	Correct	4	0.8	Correct	Correct	Correct	Correct	Not correct	4	0.8	Correct	Correct	Correct	Correct	Correct	5	1	26	0.896552	Passing
HT2`	Correct	Correct	Correct	Correct	Correct	5	1	Correct	Correct	Correct	Correct	Correct	5	1	Correct	Correct	Correct	Correct	4	1	Not correct	Correct	Correct	Correct	Correct	4	0.8	Not correct	Correct	Correct	Not correct	Correct	3	0.6	Correct	Correct	Correct	Not correct	Not correct	3	0.6	24	0.827586	Passing
2	Correct	Correct	Correct	Correct	Correct	5	1	Correct	Correct	Correct	Correct	Correct	5	1	Correct	Correct	Correct	Correct	4	1	Correct	Correct	Not correct	Correct	Correct	4	0.8	Correct	Correct	Correct	Correct	Correct	5	1	Correct	Correct	Correct	Correct	Correct	5	1	28	0.965517	Passing
KK13	Correct	Correct	Correct	Correct	Correct	5	1	Correct	Correct	Correct	Correct	Correct	5	1	Correct	Correct	Correct	Correct	4	1	Correct	Correct	Correct	Correct	Correct	5	1	Not correct	Correct	Correct	Not correct	Correct	3	0.6	Correct	Correct	Correct	Correct	Correct	5	1	27	0.931035	Passing
13	Correct	Correct	Correct	Correct	Correct	5	1	Correct	Correct	Correct	Correct	Correct	5	1	Correct	Correct	Correct	Not correct	3	0.75	Correct	Correct	Correct	Correct	Correct	5	1	Correct	Correct	Not correct	Not correct	Not correct	2	0.4	Correct	Correct	Correct	Correct	Correct	5	1	25	0.862069	Passing
KK8	Correct	Correct	Not correct	Correct	Correct	4	0.8	Correct	Correct	Correct	Correct	Correct	5	1	Correct	Correct	Correct	Correct	4	1	Not correct	Correct	Correct	Correct	Correct	4	0.8	Not correct	Correct	Correct	Correct	Not correct	3	0.6	Correct	Correct	Correct	Correct	Correct	5	1	25	0.862069	Passing
1	Not correct	Correct	Correct	Correct	Correct	4	0.8	Not correct	Correct	Correct	Not correct	Not correct	2	0.4	Not correct	Not correct	Correct	Correct	2	0.5	Correct	Correct	Correct	Correct	Correct	5	1	Correct	Correct	Correct	Not correct	Correct	4	0.8	Correct	Correct	Correct	Correct	Not correct	4	0.8	21	0.724138	Passing
25	Correct	Correct	Correct	Correct	Correct	5	1	Not correct	Correct	Correct	Correct	Not correct	3	0.6	Correct	Correct	Correct	Correct	4	1	Correct	Correct	Correct	Not correct	Correct	4	0.8	Correct	Correct	Correct	Correct	Correct	5	1	Correct	Correct	Correct	Correct	Correct	5	1	26	0.896552	Passing
MM9	Correct	Correct	Correct	Correct	Not correct	4	0.8	Not correct	Correct	Correct	Correct	Correct	4	0.8	Correct	Not correct	Not correct	Correct	2	0.5	Correct	Correct	Correct	Correct	Not correct	4	0.8	Not correct	Correct	Correct	Not correct	Not correct	2	0.4	Not correct	Not correct	Correct	Not correct	Correct	2	0.4	18	0.62069	Not passing
3	Correct	Correct	Correct	Correct	Correct	5	1	Correct	Correct	Not correct	Correct	Not correct	3	0.6	Correct	Correct	Correct	Not correct	3	0.75	Correct	Correct	Correct	Not correct	Not correct	3	0.6	Correct	Correct	Correct	Correct	Correct	5	1	Correct	Correct	Correct	Correct	Not correct	4	0.8	23	0.793103	Passing
4676	Correct	Not correct	Not correct	Not correct	Not correct	1	0.2	Correct	Not correct	Correct	Not correct	Correct	3	0.6	Not correct	Correct	Not correct	Correct	2	0.5	Correct	Not correct	Correct	Not correct	Not correct	2	0.4	Not correct	Correct	Not correct	Not correct	Not correct	1	0.2	Not correct	Not correct	Correct	Not correct	Not correct	1	0.2	10	0.344828	Not passing
HT23	Correct	Correct	Correct	Not correct	Correct	4	0.8	Correct	Correct	Correct	Correct	Correct	5	1	Correct	Correct	Correct	Correct	4	1	Correct	Correct	Correct	Correct	Correct	5	1	Not correct	Correct	Correct	Not correct	Not correct	2	0.4	Correct	Not correct	Correct	Correct	Not correct	3	0.6	23	0.793103	Passing
HT32	Correct	Not correct	Correct	Correct	Correct	4	0.8	Correct	Not correct	Correct	Correct	Correct	4	0.8	Correct	Correct	Correct	Correct	4	1	Correct	Not correct	Correct	Not correct	Not correct	2	0.4	Not correct	Correct	Correct	Not correct	Not correct	2	0.4	Correct	Correct	Correct	Not correct	Not correct	3	0.6	19	0.655172	Not passing
HT17	Correct	Correct	Correct	Correct	Not correct	4	0.8	Correct	Correct	Not correct	Correct	Correct	4	0.8	Correct	Correct	Not correct	Correct	3	0.75	Correct	Correct	Correct	Correct	Correct	5	1	Correct	Correct	Correct	Correct	Correct	5	1	Correct	Correct	Correct	Correct	Correct	5	1	26	0.896552	Passing
KK22	Correct	Correct	Correct	Correct	Correct	5	1	Correct	Correct	Correct	Correct	Correct	5	1	Not correct	Correct	Correct	Correct	3	0.75	Correct	Correct	Correct	Correct	Not correct	4	0.8	Correct	Correct	Not correct	Correct	Not correct	3	0.6	Not correct	Correct	Correct	Not correct	Correct	3	0.6	23	0.793103	Passing
HT	Correct	Correct	Correct	Correct	Correct	5	1	Correct	Correct	Not correct	Correct	Correct	4	0.8	Correct	Correct	Correct	Not correct	3	0.75	Correct	Correct	Correct	Not correct	Not correct	3	0.6	Not correct	Not correct	Correct	Correct	Correct	3	0.6	Correct	Correct	Correct	Correct	Correct	5	1	23	0.793103	Passing
GM8	Correct	Correct	Correct	Correct	Correct	5	1	Correct	Correct	Correct	Correct	Correct	5	1	Not correct	Correct	Correct	Correct	3	0.75	Correct	Not correct	Not correct	Correct	Correct	3	0.6	Correct	Correct	Correct	Correct	Not correct	4	0.8	Correct	Correct	Correct	Correct	Correct	5	1	25	0.862069	Passing
HT36	Correct	Correct	Correct	Correct	Not correct	4	0.8	Correct	Not correct	Not correct	Correct	Correct	3	0.6	Not correct	Correct	Correct	Correct	3	0.75	Not correct	Correct	Correct	Correct	Not correct	3	0.6	Not correct	Correct	Correct	Not correct	Correct	3	0.6	Not correct	Correct	Correct	Correct	Not correct	3	0.6	19	0.655172	Not passing
MM13	Correct	Correct	Correct	Correct	Correct	5	1	Correct	Correct	Correct	Correct	Correct	5	1	Correct	Correct	Correct	Correct	4	1	Correct	Correct	Correct	Correct	Correct	5	1	Not correct	Correct	Correct	Correct	Correct	4	0.8	Correct	Correct	Correct	Correct	Correct	5	1	28	0.965517	Passing
HT	Correct	Correct	Correct	Correct	Correct	5	1	Not correct	Correct	Not correct	Correct	Correct	3	0.6	Correct	Correct	Not correct	Not correct	2	0.5	Correct	Correct	Not correct	Correct	Correct	4	0.8	Not correct	Not correct	Correct	Correct	Correct	3	0.6	Correct	Correct	Correct	Correct	Correct	5	1	22	0.758621	Passing
HT7	Correct	Not correct	Correct	Correct	Not correct	3	0.6	Correct	Not correct	Not correct	Correct	Correct	3	0.6	Not correct	Correct	Correct	Not correct	2	0.5	Correct	Not correct	Correct	Correct	Not correct	3	0.6	Correct	Correct	Not correct	Not correct	Not correct	2	0.4	Correct	Correct	Correct	Correct	Not correct	4	0.8	17	0.586207	Not passing
8	Correct	Correct	Correct	Correct	Correct	5	1	Correct	Correct	Correct	Correct	Correct	5	1	Correct	Correct	Correct	Correct	4	1	Correct	Correct	Correct	Correct	Correct	5	1	Correct	Correct	Correct	Correct	Correct	5	1	Correct	Correct	Correct	Correct	Correct	5	1	29	1	Passing
4	Correct	Correct	Correct	Correct	Correct	5	1	Correct	Correct	Not correct	Correct	Correct	4	0.8	Not correct	Not correct	Correct	Not correct	1	0.25	Correct	Correct	Correct	Not correct	Not correct	3	0.6	Correct	Correct	Correct	Not correct	Correct	4	0.8	Correct	Correct	Correct	Correct	Correct	5	1	22	0.758621	Passing
HT13	Correct	Correct	Correct	Correct	Correct	5	1	Correct	Correct	Not correct	Correct	Correct	4	0.8	Correct	Correct	Correct	Correct	4	1	Correct	Not correct	Correct	Correct	Not correct	3	0.6	Correct	Correct	Correct	Correct	Not correct	4	0.8	Correct	Correct	Correct	Correct	Correct	5	1	25	0.862069	Passing
MM6	Correct	Correct	Correct	Correct	Correct	5	1	Correct	Correct	Not correct	Correct	Correct	4	0.8	Not correct	Correct	Correct	Correct	3	0.75	Correct	Correct	Correct	Correct	Correct	5	1	Correct	Correct	Correct	Correct	Correct	5	1	Correct	Not correct	Correct	Correct	Correct	4	0.8	26	0.896552	Passing
MM6	Correct	Correct	Correct	Correct	Correct	5	1	Not correct	Correct	Correct	Correct	Correct	4	0.8	Correct	Correct	Correct	Correct	4	1	Correct	Correct	Correct	Correct	Correct	5	1	Correct	Correct	Correct	Not correct	Correct	4	0.8	Correct	Correct	Correct	Correct	Correct	5	1	27	0.931035	Passing
4	Correct	Correct	Correct	Correct	Correct	5	1	Correct	Correct	Correct	Correct	Correct	5	1	Correct	Correct	Correct	Correct	4	1	Correct	Correct	Not correct	Correct	Correct	4	0.8	Correct	Correct	Correct	Correct	Correct	5	1	Correct	Correct	Correct	Correct	Correct	5	1	28	0.965517	Passing
KK23	Correct	Correct	Correct	Not correct	Not correct	3	0.6	Not correct	Correct	Not correct	Correct	Correct	3	0.6	Not correct	Correct	Correct	Correct	3	0.75	Correct	Not correct	Not correct	Correct	Not correct	2	0.4	Not correct	Not correct	Not correct	Not correct	Not correct	0	0	Not correct	Not correct	Correct	Correct	Not correct	2	0.4	13	0.448276	Not passing
2	Not correct	Correct	Correct	Correct	Correct	4	0.8	Correct	Correct	Correct	Correct	Not correct	4	0.8	Correct	Correct	Not correct	Not correct	2	0.5	Correct	Correct	Correct	Correct	Not correct	4	0.8	Correct	Correct	Correct	Not correct	Correct	4	0.8	Correct	Correct	Correct	Correct	Correct	5	1	23	0.793103	Passing
HT	Correct	Correct	Correct	Correct	Correct	5	1	Correct	Correct	Not correct	Correct	Correct	4	0.8	Correct	Correct	Correct	Correct	4	1	Not correct	Correct	Correct	Not correct	Not correct	2	0.4	Correct	Correct	Correct	Not correct	Correct	4	0.8	Correct	Correct	Correct	Correct	Not correct	4	0.8	23	0.793103	Passing
MM11	Correct	Correct	Correct	Correct	Correct	5	1	Not correct	Correct	Correct	Correct	Correct	4	0.8	Correct	Correct	Correct	Correct	4	1	Correct	Correct	Correct	Correct	Correct	5	1	Correct	Correct	Correct	Not correct	Correct	4	0.8	Correct	Correct	Correct	Correct	Correct	5	1	27	0.931035	Passing
GM16	Correct	Correct	Correct	Correct	Correct	5	1	Correct	Correct	Correct	Correct	Correct	5	1	Correct	Correct	Correct	Correct	4	1	Correct	Correct	Correct	Correct	Correct	5	1	Correct	Correct	Correct	Correct	Correct	5	1	Correct	Correct	Correct	Correct	Correct	5	1	29	1	Passing
GM11	Correct	Not correct	Correct	Not correct	Correct	3	0.6	Correct	Correct	Correct	Correct	Correct	5	1	Not correct	Correct	Correct	Correct	3	0.75	Correct	Not correct	Correct	Correct	Not correct	3	0.6	Correct	Correct	Correct	Not correct	Correct	4	0.8	Correct	Correct	Correct	Not correct	Correct	4	0.8	22	0.758621	Passing
GM12	Correct	Correct	Correct	Correct	Correct	5	1	Correct	Correct	Correct	Not correct	Correct	4	0.8	Not correct	Correct	Not correct	Correct	2	0.5	Correct	Correct	Correct	Correct	Correct	5	1	Correct	Correct	Correct	Correct	Correct	5	1	Correct	Correct	Correct	Correct	Correct	5	1	26	0.896552	Passing
HT22	Correct	Correct	Correct	Correct	Correct	5	1	Correct	Correct	Not correct	Correct	Correct	4	0.8	Correct	Correct	Correct	Correct	4	1	Not correct	Correct	Correct	Correct	Correct	4	0.8	Correct	Correct	Not correct	Not correct	Not correct	2	0.4	Correct	Not correct	Correct	Correct	Correct	4	0.8	23	0.793103	Passing
KK17	Correct	Correct	Correct	Correct	Correct	5	1	Correct	Not correct	Correct	Correct	Correct	4	0.8	Not correct	Correct	Correct	Correct	3	0.75	Correct	Not correct	Not correct	Correct	Not correct	2	0.4	Not correct	Correct	Correct	Not correct	Not correct	2	0.4	Correct	Correct	Correct	Correct	Correct	5	1	21	0.724138	Passing
HT8	Correct	Correct	Correct	Correct	Correct	5	1	Correct	Correct	Correct	Correct	Not correct	4	0.8	Correct	Correct	Correct	Correct	4	1	Correct	Correct	Correct	Not correct	Not correct	3	0.6	Correct	Correct	Correct	Correct	Correct	5	1	Not correct	Correct	Correct	Correct	Correct	4	0.8	25	0.862069	Passing
HT19	Correct	Correct	Correct	Correct	Correct	5	1	Correct	Correct	Not correct	Correct	Correct	4	0.8	Not correct	Correct	Correct	Correct	3	0.75	Not correct	Not correct	Correct	Correct	Not correct	2	0.4	Not correct	Correct	Correct	Not correct	Correct	3	0.6	Correct	Correct	Correct	Correct	Not correct	4	0.8	21	0.724138	Passing
HT26	Correct	Correct	Correct	Correct	Correct	5	1	Not correct	Correct	Not correct	Correct	Correct	3	0.6	Correct	Correct	Correct	Correct	4	1	Correct	Not correct	Correct	Correct	Correct	4	0.8	Correct	Correct	Correct	Not correct	Correct	4	0.8	Correct	Correct	Correct	Correct	Correct	5	1	25	0.862069	Passing
0005	Not correct	Not correct	Correct	Not correct	Correct	2	0.4	Correct	Correct	Correct	Correct	Not correct	4	0.8	Not correct	Correct	Correct	Not correct	2	0.5	Correct	Not correct	Correct	Not correct	Not correct	2	0.4	Not correct	Correct	Correct	Not correct	Not correct	2	0.4	Correct	Correct	Correct	Correct	Correct	5	1	17	0.586207	Not passing
HT	Correct	Correct	Correct	Correct	Correct	5	1	Correct	Correct	Correct	Correct	Correct	5	1	Correct	Correct	Correct	Correct	4	1	Not correct	Correct	Correct	Correct	Correct	4	0.8	Correct	Correct	Correct	Not correct	Correct	4	0.8	Correct	Correct	Correct	Correct	Correct	5	1	27	0.931035	Passing
GM13	Correct	Correct	Correct	Correct	Not correct	4	0.8	Correct	Correct	Not correct	Correct	Correct	4	0.8	Correct	Correct	Correct	Correct	4	1	Correct	Not correct	Correct	Correct	Not correct	3	0.6	Correct	Correct	Correct	Not correct	Correct	4	0.8	Correct	Correct	Correct	Correct	Not correct	4	0.8	23	0.793103	Passing
11	Correct	Correct	Correct	Correct	Correct	5	1	Correct	Correct	Correct	Correct	Correct	5	1	Correct	Correct	Correct	Correct	4	1	Correct	Correct	Correct	Correct	Correct	5	1	Correct	Correct	Correct	Correct	Correct	5	1	Correct	Correct	Correct	Correct	Correct	5	1	29	1	Passing
90(Darryl Chainda)	Correct	Correct	Correct	Correct	Correct	5	1	Correct	Correct	Correct	Correct	Correct	5	1	Correct	Correct	Correct	Correct	4	1	Correct	Correct	Correct	Correct	Correct	5	1	Not correct	Correct	Correct	Correct	Not correct	3	0.6	Correct	Correct	Correct	Correct	Correct	5	1	27	0.931035	Passing
102	Correct	Correct	Correct	Correct	Correct	5	1	Correct	Correct	Not correct	Correct	Correct	4	0.8	Correct	Correct	Correct	Correct	4	1	Correct	Not correct	Correct	Not correct	Correct	3	0.6	Not correct	Correct	Correct	Correct	Correct	4	0.8	Correct	Correct	Correct	Correct	Correct	5	1	25	0.862069	Passing
GM17	Correct	Correct	Correct	Correct	Correct	5	1	Correct	Correct	Correct	Correct	Correct	5	1	Correct	Correct	Correct	Correct	4	1	Correct	Not correct	Correct	Correct	Correct	4	0.8	Not correct	Correct	Correct	Not correct	Not correct	2	0.4	Correct	Not correct	Correct	Not correct	Correct	3	0.6	23	0.793103	Passing
GM35	Correct	Correct	Correct	Not correct	Correct	4	0.8	Correct	Correct	Correct	Correct	Correct	5	1	Correct	Correct	Correct	Correct	4	1	Not correct	Correct	Correct	Correct	Correct	4	0.8	Not correct	Not correct	Correct	Not correct	Not correct	1	0.2	Correct	Correct	Correct	Correct	Correct	5	1	23	0.793103	Passing
HT9	Correct	Correct	Correct	Correct	Correct	5	1	Correct	Correct	Not correct	Correct	Correct	4	0.8	Correct	Correct	Correct	Correct	4	1	Correct	Correct	Correct	Correct	Correct	5	1	Correct	Correct	Not correct	Not correct	Correct	3	0.6	Correct	Correct	Correct	Correct	Not correct	4	0.8	25	0.862069	Passing
GM7	Correct	Correct	Correct	Correct	Correct	5	1	Correct	Correct	Correct	Correct	Correct	5	1	Not correct	Correct	Not correct	Not correct	1	0.25	Not correct	Correct	Correct	Correct	Correct	4	0.8	Correct	Not correct	Correct	Correct	Correct	4	0.8	Correct	Not correct	Correct	Correct	Correct	4	0.8	23	0.793103	Passing
GM15	Correct	Correct	Correct	Correct	Correct	5	1	Correct	Correct	Correct	Correct	Correct	5	1	Not correct	Correct	Correct	Correct	3	0.75	Not correct	Correct	Correct	Correct	Correct	4	0.8	Correct	Correct	Correct	Correct	Correct	5	1	Correct	Correct	Correct	Correct	Correct	5	1	27	0.931035	Passing
Mj	Correct	Correct	Correct	Correct	Correct	5	1	Correct	Correct	Correct	Correct	Correct	5	1	Correct	Not correct	Correct	Correct	3	0.75	Correct	Correct	Correct	Not correct	Not correct	3	0.6	Correct	Correct	Correct	Correct	Correct	5	1	Correct	Correct	Correct	Correct	Not correct	4	0.8	25	0.862069	Passing
MM7	Correct	Correct	Correct	Correct	Correct	5	1	Correct	Correct	Not correct	Correct	Correct	4	0.8	Not correct	Correct	Correct	Correct	3	0.75	Correct	Correct	Correct	Not correct	Correct	4	0.8	Correct	Correct	Correct	Correct	Not correct	4	0.8	Correct	Correct	Correct	Correct	Correct	5	1	25	0.862069	Passing
345	Correct	Not correct	Not correct	Not correct	Not correct	1	0.2	Correct	Not correct	Correct	Correct	Not correct	3	0.6	Not correct	Not correct	Not correct	Correct	1	0.25	Not correct	Not correct	Correct	Not correct	Not correct	1	0.2	Not correct	Not correct	Correct	Not correct	Not correct	1	0.2	Correct	Not correct	Correct	Not correct	Not correct	2	0.4	9	0.310345	Not passing
MM7	Correct	Correct	Correct	Correct	Not correct	4	0.8	Not correct	Correct	Correct	Correct	Correct	4	0.8	Correct	Not correct	Not correct	Correct	2	0.5	Correct	Correct	Correct	Correct	Not correct	4	0.8	Not correct	Correct	Correct	Not correct	Not correct	2	0.4	Not correct	Correct	Correct	Not correct	Correct	3	0.6	19	0.655172	Not passing
0	Correct	Correct	Correct	Correct	Correct	5	1	Correct	Correct	Correct	Correct	Not correct	4	0.8	Correct	Correct	Correct	Correct	4	1	Correct	Correct	Not correct	Not correct	Not correct	2	0.4	Correct	Not correct	Correct	Correct	Correct	4	0.8	Correct	Correct	Correct	Correct	Correct	5	1	24	0.827586	Passing
HT16	Correct	Not correct	Correct	Correct	Correct	4	0.8	Correct	Correct	Correct	Correct	Not correct	4	0.8	Correct	Correct	Correct	Correct	4	1	Correct	Correct	Correct	Not correct	Correct	4	0.8	Not correct	Correct	Correct	Correct	Correct	4	0.8	Correct	Correct	Correct	Correct	Correct	5	1	25	0.862069	Passing
MM5	Correct	Correct	Correct	Correct	Correct	5	1	Correct	Correct	Correct	Correct	Correct	5	1	Correct	Correct	Correct	Correct	4	1	Correct	Correct	Correct	Correct	Correct	5	1	Not correct	Correct	Correct	Correct	Correct	4	0.8	Correct	Correct	Correct	Correct	Correct	5	1	28	0.965517	Passing
1	Correct	Correct	Correct	Not correct	Correct	4	0.8	Correct	Correct	Not correct	Correct	Not correct	3	0.6	Correct	Not correct	Correct	Not correct	2	0.5	Correct	Correct	Correct	Correct	Correct	5	1	Correct	Correct	Correct	Correct	Correct	5	1	Correct	Correct	Correct	Correct	Correct	5	1	24	0.827586	Passing
ht14	Correct	Correct	Correct	Correct	Correct	5	1	Correct	Correct	Correct	Correct	Correct	5	1	Correct	Correct	Correct	Correct	4	1	Correct	Correct	Correct	Correct	Correct	5	1	Correct	Correct	Correct	Correct	Correct	5	1	Correct	Correct	Correct	Not correct	Correct	4	0.8	28	0.965517	Passing
GM5	Correct	Correct	Correct	Not correct	Correct	4	0.8	Not correct	Correct	Not correct	Correct	Correct	3	0.6	Not correct	Correct	Correct	Correct	3	0.75	Correct	Not correct	Not correct	Not correct	Correct	2	0.4	Not correct	Not correct	Not correct	Not correct	Not correct	0	0	Correct	Correct	Correct	Not correct	Not correct	3	0.6	15	0.517241	Not passing
4	Correct	Correct	Correct	Correct	Correct	5	1	Correct	Correct	Correct	Correct	Correct	5	1	Correct	Correct	Correct	Correct	4	1	Correct	Correct	Correct	Correct	Correct	5	1	Not correct	Correct	Correct	Correct	Correct	4	0.8	Correct	Correct	Correct	Correct	Correct	5	1	28	0.965517	Passing
2	Not correct	Correct	Correct	Correct	Correct	4	0.8	Correct	Correct	Correct	Correct	Not correct	4	0.8	Not correct	Not correct	Not correct	Not correct	0	0	Correct	Correct	Correct	Correct	Not correct	4	0.8	Correct	Correct	Correct	Not correct	Correct	4	0.8	Correct	Correct	Correct	Correct	Not correct	4	0.8	20	0.689655	Not passing
HT	Correct	Correct	Correct	Correct	Not correct	4	0.8	Correct	Correct	Correct	Correct	Correct	5	1	Correct	Correct	Correct	Correct	4	1	Correct	Correct	Correct	Correct	Correct	5	1	Correct	Correct	Correct	Correct	Correct	5	1	Correct	Correct	Correct	Correct	Correct	5	1	28	0.965517	Passing
MM8	Correct	Correct	Correct	Correct	Correct	5	1	Correct	Correct	Correct	Correct	Correct	5	1	Correct	Correct	Correct	Correct	4	1	Correct	Correct	Correct	Correct	Correct	5	1	Not correct	Correct	Correct	Not correct	Correct	3	0.6	Correct	Correct	Correct	Correct	Correct	5	1	27	0.931035	Passing
9	Correct	Correct	Correct	Correct	Not correct	4	0.8	Correct	Correct	Correct	Correct	Correct	5	1	Not correct	Correct	Correct	Correct	3	0.75	Correct	Not correct	Correct	Correct	Correct	4	0.8	Not correct	Correct	Correct	Correct	Not correct	3	0.6	Correct	Correct	Correct	Correct	Correct	5	1	24	0.827586	Passing
HT37	Correct	Correct	Correct	Correct	Correct	5	1	Correct	Correct	Correct	Correct	Correct	5	1	Correct	Correct	Correct	Correct	4	1	Correct	Correct	Correct	Correct	Correct	5	1	Correct	Correct	Correct	Correct	Correct	5	1	Correct	Correct	Correct	Correct	Correct	5	1	29	1	Passing
HT15	Correct	Correct	Correct	Correct	Correct	5	1	Correct	Correct	Correct	Correct	Correct	5	1	Correct	Correct	Not correct	Not correct	2	0.5	Correct	Correct	Correct	Correct	Correct	5	1	Correct	Correct	Correct	Correct	Correct	5	1	Correct	Not correct	Correct	Correct	Correct	4	0.8	26	0.896552	Passing
HT	Correct	Correct	Correct	Correct	Correct	5	1	Correct	Correct	Correct	Correct	Correct	5	1	Not correct	Correct	Correct	Not correct	2	0.5	Correct	Correct	Correct	Correct	Not correct	4	0.8	Correct	Correct	Correct	Correct	Correct	5	1	Correct	Not correct	Correct	Not correct	Not correct	2	0.4	23	0.793103	Passing
2	Correct	Correct	Correct	Correct	Not correct	4	0.8	Correct	Correct	Not correct	Correct	Not correct	3	0.6	Not correct	Not correct	Correct	Not correct	1	0.25	Correct	Correct	Correct	Correct	Not correct	4	0.8	Correct	Correct	Correct	Not correct	Correct	4	0.8	Correct	Correct	Correct	Correct	Correct	5	1	21	0.724138	Passing
2	Correct	Correct	Correct	Correct	Correct	5	1	Correct	Correct	Correct	Correct	Correct	5	1	Correct	Correct	Correct	Not correct	3	0.75	Correct	Correct	Correct	Not correct	Not correct	3	0.6	Correct	Correct	Correct	Not correct	Correct	4	0.8	Correct	Correct	Correct	Correct	Correct	5	1	25	0.862069	Passing
18	Correct	Correct	Correct	Correct	Correct	5	1	Not correct	Correct	Correct	Correct	Not correct	3	0.6	Correct	Correct	Not correct	Correct	3	0.75	Correct	Correct	Correct	Not correct	Correct	4	0.8	Correct	Not correct	Correct	Not correct	Correct	3	0.6	Not correct	Correct	Correct	Not correct	Correct	3	0.6	21	0.724138	Passing
HT	Correct	Correct	Correct	Correct	Correct	5	1	Not correct	Correct	Not correct	Correct	Correct	3	0.6	Correct	Correct	Correct	Correct	4	1	Correct	Correct	Correct	Correct	Correct	5	1	Correct	Correct	Correct	Correct	Correct	5	1	Correct	Correct	Correct	Correct	Correct	5	1	27	0.931035	Passing
2626	Correct	Correct	Correct	Correct	Correct	5	1	Correct	Correct	Correct	Correct	Correct	5	1	Correct	Correct	Correct	Correct	4	1	Not correct	Correct	Correct	Correct	Correct	4	0.8	Correct	Correct	Correct	Correct	Correct	5	1	Correct	Not correct	Correct	Correct	Correct	4	0.8	27	0.931035	Passing
HT	Correct	Correct	Correct	Correct	Not correct	4	0.8	Correct	Correct	Correct	Correct	Correct	5	1	Correct	Correct	Correct	Correct	4	1	Correct	Correct	Correct	Correct	Correct	5	1	Correct	Correct	Correct	Correct	Correct	5	1	Correct	Correct	Correct	Correct	Correct	5	1	28	0.965517	Passing
5	Correct	Correct	Correct	Correct	Correct	5	1	Not correct	Correct	Correct	Correct	Correct	4	0.8	Correct	Not correct	Correct	Correct	3	0.75	Correct	Correct	Correct	Not correct	Correct	4	0.8	Correct	Correct	Correct	Not correct	Correct	4	0.8	Correct	Correct	Correct	Correct	Not correct	4	0.8	24	0.827586	Passing
17	Correct	Correct	Correct	Correct	Correct	5	1	Not correct	Correct	Correct	Correct	Correct	4	0.8	Correct	Correct	Correct	Correct	4	1	Not correct	Correct	Correct	Not correct	Correct	3	0.6	Correct	Not correct	Correct	Correct	Correct	4	0.8	Not correct	Correct	Correct	Not correct	Correct	3	0.6	23	0.793103	Passing
GM8	Correct	Correct	Correct	Correct	Correct	5	1	Correct	Correct	Correct	Correct	Correct	5	1	Not correct	Correct	Correct	Correct	3	0.75	Correct	Correct	Correct	Correct	Not correct	4	0.8	Not correct	Correct	Correct	Not correct	Correct	3	0.6	Correct	Correct	Correct	Correct	Not correct	4	0.8	24	0.827586	Passing
HT10	Correct	Correct	Correct	Correct	Correct	5	1	Correct	Correct	Correct	Correct	Correct	5	1	Correct	Not correct	Correct	Correct	3	0.75	Correct	Correct	Correct	Correct	Correct	5	1	Correct	Correct	Correct	Correct	Not correct	4	0.8	Correct	Correct	Correct	Correct	Not correct	4	0.8	26	0.896552	Passing
HT12	Correct	Not correct	Correct	Not correct	Correct	3	0.6	Correct	Not correct	Not correct	Correct	Correct	3	0.6	Correct	Correct	Correct	Correct	4	1	Correct	Correct	Correct	Not correct	Correct	4	0.8	Not correct	Correct	Correct	Not correct	Correct	3	0.6	Correct	Correct	Correct	Correct	Correct	5	1	22	0.758621	Passing
3	Correct	Correct	Correct	Correct	Correct	5	1	Correct	Correct	Correct	Correct	Correct	5	1	Not correct	Correct	Correct	Correct	3	0.75	Correct	Correct	Correct	Not correct	Correct	4	0.8	Correct	Correct	Correct	Not correct	Correct	4	0.8	Correct	Correct	Correct	Correct	Not correct	4	0.8	25	0.862069	Passing
14	Correct	Correct	Correct	Correct	Correct	5	1	Correct	Correct	Correct	Correct	Correct	5	1	Correct	Correct	Correct	Not correct	3	0.75	Correct	Correct	Correct	Correct	Correct	5	1	Correct	Correct	Correct	Correct	Correct	5	1	Correct	Correct	Correct	Correct	Correct	5	1	28	0.965517	Passing
MM11	Correct	Correct	Correct	Correct	Not correct	4	0.8	Correct	Correct	Not correct	Correct	Correct	4	0.8	Not correct	Correct	Correct	Correct	3	0.75	Correct	Correct	Correct	Correct	Correct	5	1	Correct	Correct	Correct	Correct	Not correct	4	0.8	Correct	Correct	Correct	Correct	Correct	5	1	25	0.862069	Passing
KK5	Correct	Correct	Correct	Correct	Correct	5	1	Correct	Correct	Correct	Correct	Correct	5	1	Not correct	Correct	Correct	Correct	3	0.75	Correct	Correct	Correct	Correct	Not correct	4	0.8	Not correct	Correct	Correct	Not correct	Correct	3	0.6	Correct	Correct	Correct	Correct	Not correct	4	0.8	24	0.827586	Passing
MM4	Correct	Correct	Correct	Correct	Correct	5	1	Correct	Correct	Correct	Correct	Correct	5	1	Correct	Correct	Correct	Correct	4	1	Correct	Correct	Correct	Correct	Correct	5	1	Not correct	Correct	Correct	Correct	Correct	4	0.8	Correct	Correct	Correct	Correct	Correct	5	1	28	0.965517	Passing
6	Not correct	Correct	Correct	Correct	Correct	4	0.8	Correct	Correct	Not correct	Correct	Not correct	3	0.6	Correct	Not correct	Correct	Correct	3	0.75	Correct	Correct	Correct	Correct	Correct	5	1	Correct	Correct	Correct	Not correct	Correct	4	0.8	Correct	Correct	Correct	Correct	Not correct	4	0.8	23	0.793103	Passing
1	Not correct	Correct	Correct	Correct	Correct	4	0.8	Correct	Correct	Not correct	Correct	Correct	4	0.8	Correct	Not correct	Correct	Not correct	2	0.5	Correct	Correct	Correct	Not correct	Not correct	3	0.6	Correct	Correct	Correct	Not correct	Correct	4	0.8	Correct	Correct	Correct	Not correct	Correct	4	0.8	21	0.724138	Passing
Js	Correct	Correct	Correct	Correct	Correct	5	1	Correct	Correct	Not correct	Correct	Not correct	3	0.6	Correct	Not correct	Correct	Not correct	2	0.5	Correct	Correct	Correct	Correct	Not correct	4	0.8	Correct	Correct	Correct	Correct	Correct	5	1	Correct	Correct	Correct	Correct	Not correct	4	0.8	23	0.793103	Passing
GM10	Correct	Correct	Correct	Correct	Not correct	4	0.8	Correct	Correct	Correct	Correct	Correct	5	1	Not correct	Correct	Correct	Correct	3	0.75	Correct	Not correct	Correct	Not correct	Correct	3	0.6	Correct	Correct	Correct	Correct	Not correct	4	0.8	Correct	Correct	Correct	Not correct	Not correct	3	0.6	22	0.758621	Passing
GM13	Correct	Correct	Correct	Correct	Correct	5	1	Correct	Correct	Correct	Correct	Correct	5	1	Not correct	Correct	Correct	Correct	3	0.75	Correct	Correct	Not correct	Correct	Correct	4	0.8	Not correct	Correct	Correct	Correct	Not correct	3	0.6	Correct	Correct	Correct	Correct	Correct	5	1	25	0.862069	Passing
GM5	Correct	Correct	Correct	Correct	Correct	5	1	Not correct	Correct	Correct	Correct	Correct	4	0.8	Not correct	Correct	Correct	Correct	3	0.75	Correct	Correct	Correct	Correct	Correct	5	1	Correct	Correct	Correct	Correct	Correct	5	1	Correct	Correct	Correct	Correct	Correct	5	1	27	0.931035	Passing
003	Correct	Correct	Correct	Correct	Correct	5	1	Correct	Correct	Not correct	Correct	Correct	4	0.8	Correct	Not correct	Correct	Correct	3	0.75	Correct	Correct	Correct	Correct	Correct	5	1	Correct	Not correct	Correct	Correct	Correct	4	0.8	Correct	Correct	Correct	Not correct	Correct	4	0.8	25	0.862069	Passing
16	Correct	Correct	Correct	Correct	Correct	5	1	Not correct	Correct	Correct	Not correct	Not correct	2	0.4	Correct	Correct	Not correct	Correct	3	0.75	Correct	Correct	Correct	Not correct	Correct	4	0.8	Correct	Correct	Correct	Correct	Not correct	4	0.8	Correct	Not correct	Correct	Not correct	Correct	3	0.6	21	0.724138	Passing
GM9	Correct	Not correct	Correct	Correct	Correct	4	0.8	Correct	Correct	Not correct	Correct	Not correct	3	0.6	Not correct	Correct	Correct	Correct	3	0.75	Correct	Not correct	Correct	Correct	Not correct	3	0.6	Not correct	Correct	Not correct	Not correct	Not correct	1	0.2	Not correct	Correct	Correct	Not correct	Not correct	2	0.4	16	0.551724	Not passing
5	Correct	Correct	Correct	Correct	Correct	5	1	Correct	Correct	Correct	Correct	Correct	5	1	Correct	Correct	Correct	Correct	4	1	Correct	Correct	Correct	Correct	Correct	5	1	Correct	Correct	Correct	Correct	Correct	5	1	Correct	Correct	Correct	Correct	Correct	5	1	29	1	Passing
MM5	Correct	Correct	Correct	Correct	Correct	5	1	Correct	Correct	Correct	Correct	Correct	5	1	Correct	Correct	Correct	Correct	4	1	Correct	Correct	Correct	Correct	Correct	5	1	Not correct	Correct	Correct	Correct	Correct	4	0.8	Correct	Correct	Correct	Correct	Correct	5	1	28	0.965517	Passing
HT13	Correct	Correct	Correct	Correct	Correct	5	1	Correct	Correct	Correct	Correct	Correct	5	1	Correct	Correct	Correct	Correct	4	1	Correct	Correct	Not correct	Correct	Correct	4	0.8	Correct	Correct	Correct	Correct	Not correct	4	0.8	Correct	Correct	Correct	Correct	Correct	5	1	27	0.931035	Passing
GM12	Correct	Correct	Correct	Correct	Correct	5	1	Correct	Correct	Correct	Correct	Correct	5	1	Correct	Correct	Correct	Correct	4	1	Correct	Correct	Correct	Correct	Not correct	4	0.8	Not correct	Correct	Correct	Not correct	Not correct	2	0.4	Correct	Correct	Correct	Correct	Not correct	4	0.8	24	0.827586	Passing
KK8	Correct	Correct	Correct	Correct	Correct	5	1	Correct	Correct	Not correct	Correct	Correct	4	0.8	Correct	Correct	Correct	Correct	4	1	Correct	Not correct	Correct	Correct	Correct	4	0.8	Correct	Correct	Correct	Correct	Not correct	4	0.8	Correct	Not correct	Correct	Not correct	Correct	3	0.6	24	0.827586	Passing
MM9	Correct	Correct	Correct	Correct	Correct	5	1	Correct	Correct	Not correct	Correct	Correct	4	0.8	Not correct	Correct	Correct	Correct	3	0.75	Correct	Correct	Correct	Correct	Correct	5	1	Correct	Correct	Correct	Correct	Correct	5	1	Not correct	Correct	Correct	Correct	Correct	4	0.8	26	0.896552	Passing
HT	Correct	Correct	Correct	Correct	Not correct	4	0.8	Correct	Correct	Correct	Correct	Correct	5	1	Correct	Correct	Correct	Correct	4	1	Correct	Not correct	Correct	Not correct	Correct	3	0.6	Correct	Correct	Correct	Correct	Not correct	4	0.8	Correct	Correct	Correct	Not correct	Not correct	3	0.6	23	0.793103	Passing
7	Correct	Correct	Correct	Correct	Correct	5	1	Correct	Correct	Correct	Correct	Correct	5	1	Correct	Correct	Correct	Correct	4	1	Not correct	Correct	Correct	Correct	Correct	4	0.8	Correct	Correct	Correct	Correct	Not correct	4	0.8	Correct	Correct	Correct	Correct	Correct	5	1	27	0.931035	Passing
GM19	Correct	Correct	Correct	Correct	Correct	5	1	Correct	Correct	Not correct	Correct	Correct	4	0.8	Not correct	Correct	Correct	Correct	3	0.75	Correct	Correct	Correct	Correct	Correct	5	1	Correct	Correct	Correct	Correct	Correct	5	1	Correct	Correct	Correct	Correct	Correct	5	1	27	0.931035	Passing
MM1	Correct	Correct	Correct	Correct	Not correct	4	0.8	Correct	Correct	Not correct	Correct	Correct	4	0.8	Not correct	Correct	Correct	Correct	3	0.75	Correct	Correct	Correct	Correct	Correct	5	1	Correct	Correct	Correct	Correct	Correct	5	1	Correct	Correct	Correct	Correct	Correct	5	1	26	0.896552	Passing
KK25	Correct	Correct	Correct	Correct	Correct	5	1	Correct	Correct	Correct	Correct	Correct	5	1	Correct	Correct	Correct	Correct	4	1	Correct	Correct	Correct	Correct	Correct	5	1	Correct	Correct	Correct	Correct	Correct	5	1	Correct	Correct	Correct	Correct	Correct	5	1	29	1	Passing
MM3	Correct	Correct	Correct	Correct	Correct	5	1	Correct	Correct	Not correct	Correct	Correct	4	0.8	Not correct	Correct	Correct	Correct	3	0.75	Correct	Correct	Correct	Not correct	Correct	4	0.8	Correct	Correct	Correct	Correct	Correct	5	1	Correct	Correct	Correct	Correct	Correct	5	1	26	0.896552	Passing
HT35	Correct	Correct	Correct	Correct	Correct	5	1	Correct	Not correct	Not correct	Correct	Correct	3	0.6	Correct	Correct	Correct	Correct	4	1	Correct	Correct	Correct	Correct	Correct	5	1	Not correct	Correct	Correct	Not correct	Correct	3	0.6	Correct	Correct	Correct	Correct	Correct	5	1	25	0.862069	Passing
HT30	Correct	Correct	Correct	Correct	Correct	5	1	Correct	Correct	Not correct	Correct	Correct	4	0.8	Not correct	Correct	Correct	Not correct	2	0.5	Correct	Not correct	Correct	Correct	Not correct	3	0.6	Correct	Correct	Correct	Correct	Correct	5	1	Correct	Correct	Correct	Correct	Correct	5	1	24	0.827586	Passing
HT	Not correct	Correct	Correct	Correct	Correct	4	0.8	Correct	Correct	Correct	Correct	Correct	5	1	Correct	Correct	Correct	Not correct	3	0.75	Correct	Correct	Not correct	Correct	Correct	4	0.8	Not correct	Correct	Correct	Not correct	Correct	3	0.6	Correct	Not correct	Correct	Not correct	Not correct	2	0.4	21	0.724138	Passing
19	Correct	Correct	Correct	Correct	Correct	5	1	Not correct	Correct	Correct	Correct	Correct	4	0.8	Correct	Correct	Not correct	Correct	3	0.75	Correct	Not correct	Correct	Not correct	Correct	3	0.6	Correct	Not correct	Correct	Correct	Correct	4	0.8	Not correct	Correct	Correct	Not correct	Correct	3	0.6	22	0.758621	Passing
HT14	Correct	Correct	Correct	Correct	Correct	5	1	Correct	Correct	Correct	Not correct	Correct	4	0.8	Correct	Correct	Not correct	Correct	3	0.75	Correct	Correct	Correct	Correct	Correct	5	1	Correct	Correct	Correct	Correct	Correct	5	1	Correct	Correct	Correct	Correct	Correct	5	1	27	0.931035	Passing
HT5	Correct	Correct	Correct	Correct	Correct	5	1	Correct	Correct	Correct	Not correct	Correct	4	0.8	Correct	Correct	Not correct	Correct	3	0.75	Correct	Correct	Correct	Correct	Correct	5	1	Correct	Correct	Correct	Correct	Correct	5	1	Correct	Correct	Correct	Correct	Correct	5	1	27	0.931035	Passing
GM11	Correct	Correct	Correct	Correct	Correct	5	1	Not correct	Correct	Correct	Correct	Correct	4	0.8	Not correct	Correct	Correct	Correct	3	0.75	Correct	Correct	Correct	Correct	Correct	5	1	Correct	Correct	Correct	Correct	Correct	5	1	Correct	Correct	Correct	Correct	Correct	5	1	27	0.931035	Passing
KK2	Correct	Not correct	Correct	Not correct	Not correct	2	0.4	Correct	Correct	Not correct	Correct	Correct	4	0.8	Not correct	Correct	Correct	Not correct	2	0.5	Correct	Correct	Correct	Correct	Not correct	4	0.8	Not correct	Correct	Correct	Not correct	Not correct	2	0.4	Correct	Correct	Correct	Correct	Correct	5	1	19	0.655172	Not passing
HT11	Correct	Correct	Correct	Not correct	Not correct	3	0.6	Correct	Correct	Not correct	Correct	Correct	4	0.8	Correct	Correct	Correct	Correct	4	1	Correct	Correct	Correct	Correct	Not correct	4	0.8	Correct	Correct	Correct	Correct	Correct	5	1	Not correct	Correct	Correct	Not correct	Correct	3	0.6	23	0.793103	Passing
GM4	Correct	Correct	Correct	Correct	Correct	5	1	Not correct	Correct	Correct	Correct	Correct	4	0.8	Not correct	Correct	Correct	Correct	3	0.75	Correct	Correct	Correct	Correct	Correct	5	1	Correct	Correct	Correct	Correct	Correct	5	1	Correct	Correct	Correct	Correct	Correct	5	1	27	0.931035	Passing
GM15	Not correct	Correct	Correct	Not correct	Correct	3	0.6	Correct	Correct	Not correct	Correct	Correct	4	0.8	Correct	Correct	Correct	Correct	4	1	Correct	Correct	Correct	Correct	Correct	5	1	Not correct	Correct	Correct	Not correct	Correct	3	0.6	Correct	Correct	Correct	Correct	Correct	5	1	24	0.827586	Passing
KK6	Correct	Correct	Correct	Not correct	Correct	4	0.8	Correct	Correct	Not correct	Correct	Correct	4	0.8	Not correct	Correct	Correct	Correct	3	0.75	Correct	Not correct	Correct	Not correct	Not correct	2	0.4	Not correct	Correct	Correct	Not correct	Not correct	2	0.4	Not correct	Correct	Correct	Correct	Not correct	3	0.6	18	0.62069	Not passing
KK10	Correct	Correct	Correct	Correct	Correct	5	1	Correct	Correct	Correct	Correct	Correct	5	1	Correct	Correct	Correct	Correct	4	1	Correct	Correct	Correct	Correct	Correct	5	1	Not correct	Correct	Correct	Correct	Correct	4	0.8	Correct	Correct	Correct	Correct	Correct	5	1	28	0.965517	Passing
HT	Correct	Not correct	Correct	Not correct	Correct	3	0.6	Not correct	Correct	Correct	Correct	Correct	4	0.8	Correct	Not correct	Correct	Correct	3	0.75	Correct	Correct	Not correct	Correct	Correct	4	0.8	Not correct	Correct	Correct	Correct	Not correct	3	0.6	Correct	Not correct	Correct	Correct	Correct	4	0.8	21	0.724138	Passing
HT3	Correct	Correct	Not correct	Correct	Not correct	3	0.6	Correct	Correct	Correct	Correct	Correct	5	1	Not correct	Correct	Correct	Correct	3	0.75	Not correct	Not correct	Correct	Correct	Correct	3	0.6	Not correct	Correct	Correct	Not correct	Not correct	2	0.4	Correct	Correct	Correct	Correct	Correct	5	1	21	0.724138	Passing
HT	Correct	Correct	Correct	Correct	Correct	5	1	Not correct	Not correct	Not correct	Correct	Not correct	1	0.2	Correct	Correct	Correct	Correct	4	1	Correct	Correct	Correct	Not correct	Correct	4	0.8	Not correct	Correct	Correct	Not correct	Correct	3	0.6	Correct	Correct	Correct	Correct	Not correct	4	0.8	21	0.724138	Passing
HT5	Correct	Not correct	Correct	Correct	Correct	4	0.8	Not correct	Correct	Correct	Correct	Correct	4	0.8	Correct	Correct	Not correct	Correct	3	0.75	Correct	Correct	Correct	Correct	Correct	5	1	Not correct	Correct	Correct	Not correct	Not correct	2	0.4	Correct	Correct	Correct	Correct	Not correct	4	0.8	22	0.758621	Passing
HT20	Correct	Correct	Correct	Correct	Not correct	4	0.8	Correct	Correct	Correct	Correct	Correct	5	1	Correct	Correct	Correct	Correct	4	1	Correct	Not correct	Correct	Correct	Correct	4	0.8	Not correct	Correct	Correct	Correct	Correct	4	0.8	Correct	Correct	Correct	Correct	Correct	5	1	26	0.896552	Passing
16	Correct	Not correct	Correct	Correct	Correct	4	0.8	Not correct	Correct	Correct	Not correct	Correct	3	0.6	Not correct	Correct	Correct	Not correct	2	0.5	Correct	Not correct	Correct	Correct	Correct	4	0.8	Correct	Not correct	Correct	Correct	Correct	4	0.8	Correct	Correct	Correct	Not correct	Correct	4	0.8	21	0.724138	Passing
GM2	Correct	Correct	Correct	Correct	Correct	5	1	Correct	Correct	Correct	Correct	Correct	5	1	Not correct	Correct	Not correct	Correct	2	0.5	Correct	Correct	Correct	Correct	Correct	5	1	Correct	Correct	Correct	Correct	Correct	5	1	Correct	Correct	Correct	Correct	Correct	5	1	27	0.931035	Passing
56	Correct	Not correct	Correct	Correct	Correct	4	0.8	Not correct	Correct	Correct	Correct	Correct	4	0.8	Not correct	Correct	Correct	Correct	3	0.75	Correct	Not correct	Correct	Correct	Not correct	3	0.6	Not correct	Not correct	Correct	Not correct	Correct	2	0.4	Correct	Correct	Correct	Correct	Correct	5	1	21	0.724138	Passing
GM17	Correct	Correct	Correct	Correct	Correct	5	1	Correct	Correct	Not correct	Correct	Correct	4	0.8	Not correct	Correct	Correct	Correct	3	0.75	Correct	Correct	Correct	Correct	Correct	5	1	Correct	Correct	Correct	Correct	Correct	5	1	Correct	Correct	Correct	Correct	Correct	5	1	27	0.931035	Passing
HT1	Correct	Correct	Correct	Correct	Correct	5	1	Correct	Correct	Correct	Correct	Correct	5	1	Correct	Correct	Not correct	Correct	3	0.75	Correct	Correct	Correct	Correct	Correct	5	1	Not correct	Correct	Correct	Not correct	Correct	3	0.6	Correct	Correct	Correct	Correct	Not correct	4	0.8	25	0.862069	Passing
10	Correct	Correct	Correct	Correct	Correct	5	1	Correct	Correct	Not correct	Correct	Correct	4	0.8	Correct	Correct	Correct	Correct	4	1	Correct	Correct	Correct	Not correct	Correct	4	0.8	Not correct	Correct	Correct	Correct	Correct	4	0.8	Correct	Correct	Correct	Correct	Correct	5	1	26	0.896552	Passing
HT12	Correct	Correct	Correct	Correct	Correct	5	1	Correct	Correct	Correct	Correct	Correct	5	1	Not correct	Correct	Correct	Correct	3	0.75	Correct	Correct	Correct	Correct	Correct	5	1	Correct	Correct	Correct	Correct	Correct	5	1	Correct	Correct	Correct	Correct	Correct	5	1	28	0.965517	Passing
GM3	Correct	Correct	Correct	Correct	Correct	5	1	Correct	Correct	Correct	Correct	Correct	5	1	Not correct	Correct	Correct	Correct	3	0.75	Correct	Correct	Not correct	Correct	Correct	4	0.8	Correct	Correct	Correct	Correct	Not correct	4	0.8	Correct	Correct	Correct	Correct	Correct	5	1	26	0.896552	Passing
090	Correct	Correct	Correct	Correct	Correct	5	1	Correct	Correct	Correct	Correct	Correct	5	1	Correct	Correct	Correct	Not correct	3	0.75	Not correct	Correct	Correct	Correct	Correct	4	0.8	Not correct	Correct	Correct	Correct	Correct	4	0.8	Correct	Correct	Correct	Correct	Correct	5	1	26	0.896552	Passing
GM6	Correct	Correct	Correct	Not correct	Correct	4	0.8	Correct	Correct	Not correct	Correct	Correct	4	0.8	Not correct	Correct	Correct	Correct	3	0.75	Correct	Not correct	Correct	Not correct	Correct	3	0.6	Not correct	Correct	Correct	Not correct	Correct	3	0.6	Correct	Correct	Correct	Not correct	Not correct	3	0.6	20	0.689655	Not passing
MM10	Correct	Correct	Correct	Correct	Correct	5	1	Not correct	Correct	Correct	Correct	Correct	4	0.8	Correct	Correct	Correct	Correct	4	1	Correct	Correct	Correct	Correct	Correct	5	1	Not correct	Correct	Correct	Correct	Correct	4	0.8	Correct	Correct	Correct	Correct	Correct	5	1	27	0.931035	Passing
15	Correct	Correct	Correct	Correct	Correct	5	1	Correct	Correct	Correct	Correct	Not correct	4	0.8	Correct	Correct	Not correct	Correct	3	0.75	Correct	Correct	Not correct	Not correct	Correct	3	0.6	Correct	Not correct	Correct	Correct	Correct	4	0.8	Not correct	Correct	Correct	Not correct	Correct	3	0.6	22	0.758621	Passing
HT28	Correct	Correct	Correct	Correct	Correct	5	1	Correct	Correct	Correct	Correct	Correct	5	1	Correct	Correct	Correct	Correct	4	1	Correct	Correct	Not correct	Not correct	Correct	3	0.6	Correct	Correct	Correct	Not correct	Correct	4	0.8	Correct	Correct	Correct	Correct	Correct	5	1	26	0.896552	Passing
HT	Correct	Not correct	Correct	Not correct	Not correct	2	0.4	Not correct	Not correct	Not correct	Not correct	Correct	1	0.2	Not correct	Correct	Correct	Correct	3	0.75	Not correct	Not correct	Not correct	Correct	Not correct	1	0.2	Not correct	Not correct	Not correct	Not correct	Correct	1	0.2	Not correct	Not correct	Correct	Not correct	Not correct	1	0.2	9	0.310345	Not passing
MM8	Correct	Correct	Correct	Correct	Correct	5	1	Correct	Correct	Correct	Correct	Correct	5	1	Correct	Correct	Correct	Correct	4	1	Correct	Correct	Correct	Correct	Correct	5	1	Not correct	Correct	Correct	Not correct	Correct	3	0.6	Correct	Correct	Correct	Correct	Correct	5	1	27	0.931035	Passing
3	Correct	Not correct	Correct	Not correct	Correct	3	0.6	Correct	Correct	Not correct	Correct	Correct	4	0.8	Correct	Correct	Not correct	Not correct	2	0.5	Not correct	Correct	Correct	Not correct	Correct	3	0.6	Correct	Correct	Correct	Not correct	Correct	4	0.8	Correct	Correct	Correct	Correct	Not correct	4	0.8	20	0.689655	Not passing
HT3	Correct	Correct	Correct	Not correct	Correct	4	0.8	Correct	Correct	Not correct	Correct	Correct	4	0.8	Not correct	Correct	Correct	Correct	3	0.75	Not correct	Not correct	Not correct	Correct	Not correct	1	0.2	Correct	Correct	Not correct	Not correct	Not correct	2	0.4	Not correct	Correct	Not correct	Correct	Not correct	2	0.4	16	0.551724	Not passing
KK27	Not correct	Not correct	Correct	Not correct	Not correct	1	0.2	Correct	Correct	Not correct	Correct	Not correct	3	0.6	Not correct	Correct	Correct	Not correct	2	0.5	Not correct	Not correct	Correct	Not correct	Not correct	1	0.2	Correct	Correct	Correct	Correct	Not correct	4	0.8	Correct	Not correct	Not correct	Not correct	Correct	2	0.4	13	0.448276	Not passing
HT	Correct	Correct	Correct	Correct	Correct	5	1	Correct	Correct	Not correct	Correct	Correct	4	0.8	Correct	Correct	Correct	Not correct	3	0.75	Correct	Correct	Correct	Correct	Not correct	4	0.8	Not correct	Correct	Not correct	Not correct	Not correct	1	0.2	Correct	Not correct	Not correct	Correct	Not correct	2	0.4	19	0.655172	Not passing
KK12	Correct	Correct	Correct	Not correct	Correct	4	0.8	Correct	Correct	Correct	Correct	Correct	5	1	Not correct	Correct	Correct	Correct	3	0.75	Correct	Not correct	Correct	Not correct	Not correct	2	0.4	Not correct	Correct	Correct	Not correct	Not correct	2	0.4	Correct	Correct	Not correct	Correct	Correct	4	0.8	20	0.689655	Not passing
HT4	Correct	Correct	Correct	Correct	Correct	5	1	Correct	Correct	Not correct	Correct	Correct	4	0.8	Not correct	Correct	Correct	Correct	3	0.75	Correct	Not correct	Correct	Correct	Not correct	3	0.6	Not correct	Correct	Correct	Correct	Correct	4	0.8	Correct	Correct	Not correct	Correct	Correct	4	0.8	23	0.793103	Passing
22	Correct	Correct	Correct	Correct	Correct	5	1	Correct	Correct	Correct	Correct	Correct	5	1	Correct	Correct	Correct	Correct	4	1	Correct	Correct	Correct	Correct	Correct	5	1	Correct	Correct	Correct	Correct	Correct	5	1	Not correct	Correct	Not correct	Correct	Correct	3	0.6	27	0.931035	Passing
12	Correct	Correct	Correct	Correct	Correct	5	1	Correct	Correct	Not correct	Correct	Correct	4	0.8	Not correct	Correct	Correct	Correct	3	0.75	Correct	Correct	Correct	Correct	Correct	5	1	Correct	Correct	Correct	Not correct	Not correct	3	0.6	Correct	Correct	Not correct	Correct	Correct	4	0.8	24	0.827586	Passing
CN	Correct	Correct	Correct	Correct	Correct	5	1	Correct	Correct	Correct	Correct	Not correct	4	0.8	Correct	Not correct	Not correct	Correct	2	0.5	Correct	Correct	Correct	Correct	Not correct	4	0.8	Correct	Correct	Correct	Not correct	Correct	4	0.8	Not correct	Correct	Not correct	Correct	Correct	3	0.6	22	0.758621	Passing
KK20	Correct	Correct	Correct	Correct	Not correct	4	0.8	Not correct	Correct	Not correct	Correct	Correct	3	0.6	Not correct	Correct	Correct	Not correct	2	0.5	Not correct	Not correct	Correct	Correct	Correct	3	0.6	Not correct	Correct	Correct	Not correct	Not correct	2	0.4	Correct	Correct	Not correct	Not correct	Correct	3	0.6	17	0.586207	Not passing
KK31	Correct	Correct	Correct	Correct	Correct	5	1	Correct	Correct	Not correct	Correct	Correct	4	0.8	Correct	Correct	Correct	Correct	4	1	Not correct	Correct	Correct	Correct	Not correct	3	0.6	Not correct	Correct	Not correct	Correct	Not correct	2	0.4	Correct	Correct	Not correct	Correct	Correct	4	0.8	22	0.758621	Passing
0002	Correct	Correct	Correct	Correct	Correct	5	1	Correct	Correct	Not correct	Correct	Correct	4	0.8	Not correct	Correct	Correct	Correct	3	0.75	Correct	Not correct	Correct	Correct	Not correct	3	0.6	Not correct	Correct	Correct	Not correct	Correct	3	0.6	Not correct	Correct	Not correct	Correct	Correct	3	0.6	21	0.724138	Passing
KK7	Correct	Correct	Correct	Not correct	Correct	4	0.8	Not correct	Correct	Correct	Correct	Correct	4	0.8	Not correct	Correct	Correct	Correct	3	0.75	Correct	Not correct	Correct	Correct	Not correct	3	0.6	Not correct	Not correct	Not correct	Not correct	Correct	1	0.2	Correct	Correct	Not correct	Correct	Correct	4	0.8	19	0.655172	Not passing
1515	Correct	Correct	Correct	Not correct	Not correct	3	0.6	Not correct	Not correct	Not correct	Correct	Correct	2	0.4	Not correct	Correct	Correct	Not correct	2	0.5	Correct	Not correct	Not correct	Not correct	Not correct	1	0.2	Not correct	Correct	Correct	Not correct	Not correct	2	0.4	Correct	Correct	Not correct	Correct	Correct	4	0.8	14	0.482759	Not passing
GM6	Correct	Correct	Correct	Correct	Correct	5	1	Correct	Correct	Correct	Correct	Correct	5	1	Correct	Correct	Correct	Correct	4	1	Correct	Correct	Correct	Correct	Correct	5	1	Correct	Correct	Correct	Not correct	Correct	4	0.8	Correct	Correct	Not correct	Correct	Correct	4	0.8	27	0.931035	Passing
HT	Correct	Not correct	Correct	Not correct	Correct	3	0.6	Correct	Correct	Correct	Correct	Not correct	4	0.8	Not correct	Correct	Correct	Correct	3	0.75	Correct	Not correct	Correct	Not correct	Not correct	2	0.4	Not correct	Correct	Correct	Not correct	Correct	3	0.6	Correct	Correct	Not correct	Correct	Not correct	3	0.6	18	0.62069	Not passing
KK3	Correct	Correct	Correct	Correct	Correct	5	1	Correct	Correct	Not correct	Correct	Correct	4	0.8	Not correct	Correct	Correct	Correct	3	0.75	Correct	Correct	Correct	Correct	Not correct	4	0.8	Correct	Correct	Not correct	Correct	Correct	4	0.8	Correct	Correct	Not correct	Correct	Correct	4	0.8	24	0.827586	Passing
GM12	Correct	Correct	Correct	Not correct	Not correct	3	0.6	Correct	Not correct	Correct	Not correct	Correct	3	0.6	Not correct	Correct	Correct	Correct	3	0.75	Correct	Not correct	Correct	Correct	Correct	4	0.8	Not correct	Correct	Correct	Not correct	Not correct	2	0.4	Correct	Correct	Not correct	Not correct	Correct	3	0.6	18	0.62069	Not passing
HT	Not correct	Correct	Correct	Not correct	Not correct	2	0.4	Correct	Correct	Not correct	Correct	Correct	4	0.8	Correct	Correct	Correct	Not correct	3	0.75	Correct	Correct	Correct	Not correct	Not correct	3	0.6	Not correct	Not correct	Not correct	Correct	Correct	2	0.4	Not correct	Correct	Not correct	Correct	Not correct	2	0.4	16	0.551724	Not passing
HT	Correct	Correct	Correct	Correct	Correct	5	1	Correct	Correct	Not correct	Correct	Correct	4	0.8	Not correct	Correct	Correct	Not correct	2	0.5	Correct	Not correct	Not correct	Not correct	Not correct	1	0.2	Not correct	Correct	Correct	Not correct	Correct	3	0.6	Not correct	Correct	Not correct	Correct	Not correct	2	0.4	17	0.586207	Not passing
MM8	Correct	Correct	Correct	Correct	Correct	5	1	Correct	Correct	Not correct	Correct	Correct	4	0.8	Not correct	Correct	Correct	Correct	3	0.75	Correct	Correct	Correct	Correct	Correct	5	1	Correct	Correct	Correct	Not correct	Correct	4	0.8	Correct	Correct	Not correct	Correct	Correct	4	0.8	25	0.862069	Passing
HT9	Correct	Correct	Correct	Correct	Correct	5	1	Correct	Not correct	Not correct	Correct	Correct	3	0.6	Not correct	Correct	Correct	Correct	3	0.75	Correct	Not correct	Correct	Not correct	Not correct	2	0.4	Not correct	Correct	Correct	Correct	Not correct	3	0.6	Correct	Correct	Not correct	Not correct	Correct	3	0.6	19	0.655172	Not passing
KK18	Correct	Correct	Correct	Not correct	Correct	4	0.8	Not correct	Correct	Not correct	Correct	Correct	3	0.6	Not correct	Correct	Correct	Not correct	2	0.5	Not correct	Not correct	Correct	Not correct	Not correct	1	0.2	Not correct	Correct	Not correct	Not correct	Correct	2	0.4	Correct	Not correct	Not correct	Not correct	Not correct	1	0.2	13	0.448276	Not passing
KK30	Correct	Correct	Correct	Correct	Correct	5	1	Not correct	Correct	Not correct	Correct	Correct	3	0.6	Correct	Correct	Correct	Not correct	3	0.75	Correct	Correct	Correct	Not correct	Not correct	3	0.6	Not correct	Correct	Not correct	Not correct	Not correct	1	0.2	Correct	Not correct	Not correct	Correct	Not correct	2	0.4	17	0.586207	Not passing
HT	Not correct	Correct	Correct	Correct	Correct	4	0.8	Correct	Not correct	Not correct	Correct	Not correct	2	0.4	Not correct	Correct	Correct	Not correct	2	0.5	Not correct	Not correct	Correct	Not correct	Not correct	1	0.2	Not correct	Correct	Correct	Correct	Not correct	3	0.6	Correct	Correct	Not correct	Correct	Correct	4	0.8	16	0.551724	Not passing
KK21	Correct	Correct	Correct	Not correct	Not correct	3	0.6	Correct	Correct	Correct	Correct	Correct	5	1	Not correct	Correct	Correct	Not correct	2	0.5	Correct	Not correct	Correct	Correct	Correct	4	0.8	Not correct	Correct	Correct	Not correct	Correct	3	0.6	Correct	Not correct	Not correct	Correct	Correct	3	0.6	20	0.689655	Not passing
MM2	Correct	Correct	Correct	Correct	Correct	5	1	Correct	Correct	Not correct	Correct	Correct	4	0.8	Correct	Correct	Correct	Correct	4	1	Correct	Correct	Correct	Correct	Correct	5	1	Not correct	Not correct	Not correct	Not correct	Correct	1	0.2	Correct	Correct	Not correct	Correct	Not correct	3	0.6	22	0.758621	Passing
GM3	Correct	Correct	Correct	Not correct	Correct	4	0.8	Not correct	Correct	Not correct	Correct	Correct	3	0.6	Not correct	Correct	Correct	Correct	3	0.75	Correct	Not correct	Not correct	Not correct	Correct	2	0.4	Not correct	Not correct	Not correct	Not correct	Not correct	0	0	Not correct	Correct	Not correct	Correct	Not correct	2	0.4	14	0.482759	Not passing
5	Correct	Correct	Correct	Correct	Correct	5	1	Correct	Correct	Correct	Correct	Correct	5	1	Correct	Correct	Correct	Correct	4	1	Correct	Not correct	Not correct	Correct	Correct	3	0.6	Correct	Correct	Correct	Correct	Correct	5	1	Correct	Correct	Not correct	Correct	Correct	4	0.8	26	0.896552	Passing
Mulanshi RHC	Correct	Correct	Correct	Correct	Correct	5	1	Not correct	Not correct	Correct	Not correct	Correct	2	0.4	Correct	Correct	Correct	Correct	4	1	Correct	Correct	Correct	Correct	Correct	5	1	Not correct	Not correct	Correct	Not correct	Not correct	1	0.2	Correct	Correct	Not correct	Not correct	Correct	3	0.6	20	0.689655	Not passing
KK14	Not correct	Not correct	Correct	Not correct	Not correct	1	0.2	Not correct	Correct	Correct	Correct	Correct	4	0.8	Not correct	Correct	Correct	Not correct	2	0.5	Not correct	Not correct	Correct	Not correct	Not correct	1	0.2	Not correct	Correct	Correct	Not correct	Not correct	2	0.4	Correct	Correct	Not correct	Correct	Not correct	3	0.6	13	0.448276	Not passing
0006	Correct	Correct	Correct	Not correct	Correct	4	0.8	Correct	Correct	Correct	Correct	Correct	5	1	Not correct	Correct	Correct	Correct	3	0.75	Not correct	Correct	Correct	Correct	Correct	4	0.8	Correct	Correct	Correct	Correct	Not correct	4	0.8	Correct	Correct	Not correct	Correct	Correct	4	0.8	24	0.827586	Passing
KK1	Correct	Correct	Correct	Not correct	Not correct	3	0.6	Not correct	Correct	Not correct	Correct	Correct	3	0.6	Not correct	Correct	Correct	Correct	3	0.75	Correct	Not correct	Correct	Correct	Not correct	3	0.6	Correct	Not correct	Not correct	Not correct	Not correct	1	0.2	Correct	Correct	Not correct	Correct	Correct	4	0.8	17	0.586207	Not passing
KK9	Correct	Correct	Correct	Correct	Not correct	4	0.8	Correct	Correct	Not correct	Correct	Correct	4	0.8	Correct	Correct	Correct	Correct	4	1	Correct	Correct	Correct	Not correct	Not correct	3	0.6	Correct	Correct	Not correct	Correct	Not correct	3	0.6	Correct	Not correct	Not correct	Correct	Correct	3	0.6	21	0.724138	Passing
KK8	Correct	Correct	Not correct	Not correct	Correct	3	0.6	Correct	Not correct	Not correct	Correct	Correct	3	0.6	Not correct	Correct	Correct	Correct	3	0.75	Correct	Correct	Not correct	Not correct	Correct	3	0.6	Not correct	Correct	Not correct	Not correct	Not correct	1	0.2	Not correct	Correct	Not correct	Correct	Not correct	2	0.4	15	0.517241	Not passing
02	Correct	Correct	Correct	Correct	Correct	5	1	Correct	Correct	Not correct	Correct	Correct	4	0.8	Not correct	Correct	Correct	Correct	3	0.75	Correct	Not correct	Correct	Not correct	Correct	3	0.6	Correct	Correct	Correct	Correct	Correct	5	1	Correct	Correct	Not correct	Correct	Not correct	3	0.6	23	0.793103	Passing
20132081	Not correct	Correct	Correct	Correct	Correct	4	0.8	Correct	Not correct	Not correct	Not correct	Correct	2	0.4	Not correct	Correct	Correct	Not correct	2	0.5	Not correct	Correct	Not correct	Not correct	Not correct	1	0.2	Not correct	Not correct	Not correct	Not correct	Not correct	0	0	Not correct	Correct	Not correct	Not correct	Correct	2	0.4	11	0.37931	Not passing
Kateshi	Correct	Correct	Correct	Correct	Not correct	4	0.8	Not correct	Not correct	Not correct	Correct	Not correct	1	0.2	Correct	Correct	Correct	Correct	4	1	Not correct	Correct	Correct	Correct	Not correct	3	0.6	Not correct	Not correct	Correct	Not correct	Correct	2	0.4	Not correct	Correct	Not correct	Not correct	Not correct	1	0.2	15	0.517241	Not passing
HT19	Correct	Not correct	Correct	Correct	Correct	4	0.8	Correct	Correct	Correct	Correct	Not correct	4	0.8	Not correct	Correct	Correct	Correct	3	0.75	Correct	Not correct	Correct	Not correct	Not correct	2	0.4	Not correct	Correct	Correct	Correct	Correct	4	0.8	Correct	Correct	Not correct	Correct	Correct	4	0.8	21	0.724138	Passing
3	Correct	Correct	Correct	Correct	Correct	5	1	Correct	Not correct	Correct	Correct	Correct	4	0.8	Correct	Correct	Correct	Correct	4	1	Correct	Correct	Correct	Correct	Correct	5	1	Correct	Correct	Correct	Correct	Correct	5	1	Correct	Correct	Not correct	Not correct	Correct	3	0.6	26	0.896552	Passing
Cc	Correct	Correct	Correct	Correct	Correct	5	1	Correct	Correct	Correct	Correct	Not correct	4	0.8	Correct	Correct	Correct	Correct	4	1	Correct	Correct	Correct	Correct	Not correct	4	0.8	Correct	Correct	Correct	Correct	Correct	5	1	Correct	Correct	Not correct	Correct	Not correct	3	0.6	25	0.862069	Passing
KK7	Correct	Correct	Not correct	Not correct	Correct	3	0.6	Not correct	Not correct	Not correct	Correct	Correct	2	0.4	Correct	Correct	Correct	Correct	4	1	Correct	Not correct	Not correct	Not correct	Not correct	1	0.2	Not correct	Correct	Correct	Correct	Not correct	3	0.6	Correct	Not correct	Not correct	Not correct	Not correct	1	0.2	14	0.482759	Not passing
4	Not correct	Correct	Correct	Correct	Correct	4	0.8	Correct	Correct	Not correct	Correct	Correct	4	0.8	Not correct	Not correct	Correct	Correct	2	0.5	Not correct	Correct	Correct	Not correct	Correct	3	0.6	Correct	Correct	Correct	Not correct	Correct	4	0.8	Correct	Correct	Not correct	Correct	Not correct	3	0.6	20	0.689655	Not passing
HT	Correct	Correct	Correct	Not correct	Correct	4	0.8	Not correct	Correct	Not correct	Correct	Correct	3	0.6	Correct	Correct	Correct	Correct	4	1	Correct	Correct	Correct	Correct	Not correct	4	0.8	Not correct	Not correct	Correct	Not correct	Correct	2	0.4	Correct	Correct	Not correct	Correct	Correct	4	0.8	21	0.724138	Passing
KK11	Correct	Correct	Correct	Not correct	Correct	4	0.8	Correct	Correct	Not correct	Correct	Correct	4	0.8	Not correct	Correct	Correct	Correct	3	0.75	Correct	Not correct	Correct	Not correct	Not correct	2	0.4	Not correct	Not correct	Correct	Not correct	Correct	2	0.4	Correct	Correct	Not correct	Correct	Correct	4	0.8	19	0.655172	Not passing
022	Correct	Correct	Correct	Correct	Correct	5	1	Correct	Correct	Not correct	Correct	Correct	4	0.8	Correct	Correct	Not correct	Correct	3	0.75	Not correct	Correct	Not correct	Not correct	Correct	2	0.4	Correct	Correct	Correct	Correct	Correct	5	1	Correct	Correct	Not correct	Correct	Correct	4	0.8	23	0.793103	Passing
KK1	Correct	Correct	Correct	Correct	Not correct	4	0.8	Correct	Correct	Not correct	Not correct	Correct	3	0.6	Not correct	Correct	Correct	Correct	3	0.75	Correct	Not correct	Correct	Correct	Correct	4	0.8	Not correct	Correct	Correct	Correct	Not correct	3	0.6	Not correct	Correct	Not correct	Correct	Correct	3	0.6	20	0.689655	Not passing
KGH 93	Correct	Correct	Correct	Not correct	Correct	4	0.8	Correct	Correct	Correct	Correct	Correct	5	1	Not correct	Correct	Correct	Not correct	2	0.5	Correct	Correct	Correct	Correct	Not correct	4	0.8	Correct	Correct	Correct	Not correct	Not correct	3	0.6	Correct	Not correct	Not correct	Correct	Correct	3	0.6	21	0.724138	Passing
MM10	Correct	Correct	Correct	Correct	Correct	5	1	Correct	Correct	Not correct	Correct	Correct	4	0.8	Correct	Correct	Correct	Correct	4	1	Correct	Correct	Correct	Correct	Correct	5	1	Not correct	Not correct	Not correct	Not correct	Correct	1	0.2	Correct	Correct	Not correct	Correct	Not correct	3	0.6	22	0.758621	Passing
GM2	Correct	Correct	Correct	Not correct	Correct	4	0.8	Not correct	Not correct	Not correct	Correct	Correct	2	0.4	Not correct	Correct	Correct	Correct	3	0.75	Correct	Not correct	Not correct	Correct	Not correct	2	0.4	Correct	Correct	Not correct	Not correct	Correct	3	0.6	Not correct	Correct	Not correct	Not correct	Not correct	1	0.2	15	0.517241	Not passing
01	Correct	Correct	Correct	Correct	Correct	5	1	Correct	Not correct	Not correct	Correct	Correct	3	0.6	Not correct	Correct	Correct	Correct	3	0.75	Correct	Not correct	Not correct	Not correct	Correct	2	0.4	Not correct	Correct	Correct	Correct	Not correct	3	0.6	Correct	Correct	Not correct	Correct	Correct	4	0.8	20	0.689655	Not passing
6	Correct	Correct	Correct	Correct	Correct	5	1	Correct	Correct	Correct	Correct	Not correct	4	0.8	Correct	Correct	Correct	Correct	4	1	Correct	Correct	Correct	Correct	Correct	5	1	Correct	Correct	Correct	Correct	Correct	5	1	Correct	Correct	Not correct	Correct	Correct	4	0.8	27	0.931035	Passing
KK11	Correct	Correct	Correct	Correct	Correct	5	1	Correct	Correct	Not correct	Not correct	Correct	3	0.6	Not correct	Correct	Correct	Correct	3	0.75	Correct	Correct	Not correct	Correct	Not correct	3	0.6	Correct	Not correct	Not correct	Correct	Correct	3	0.6	Correct	Correct	Not correct	Correct	Correct	4	0.8	21	0.724138	Passing
GM23	Correct	Correct	Correct	Correct	Correct	5	1	Correct	Correct	Not correct	Correct	Correct	4	0.8	Correct	Correct	Correct	Correct	4	1	Not correct	Correct	Correct	Not correct	Correct	3	0.6	Not correct	Correct	Correct	Not correct	Correct	3	0.6	Not correct	Correct	Not correct	Correct	Not correct	2	0.4	21	0.724138	Passing
KK28	Correct	Correct	Correct	Correct	Correct	5	1	Correct	Correct	Correct	Correct	Correct	5	1	Not correct	Correct	Correct	Correct	3	0.75	Correct	Not correct	Correct	Correct	Not correct	3	0.6	Not correct	Not correct	Correct	Not correct	Correct	2	0.4	Not correct	Correct	Not correct	Correct	Correct	3	0.6	21	0.724138	Passing
Lub 01	Correct	Correct	Correct	Correct	Correct	5	1	Correct	Correct	Correct	Correct	Correct	5	1	Correct	Correct	Correct	Correct	4	1	Correct	Correct	Correct	Correct	Correct	5	1	Not correct	Correct	Correct	Correct	Correct	4	0.8	Correct	Correct	Not correct	Not correct	Not correct	2	0.4	25	0.862069	Passing
KK10	Correct	Correct	Correct	Correct	Not correct	4	0.8	Correct	Correct	Not correct	Not correct	Correct	3	0.6	Not correct	Correct	Correct	Correct	3	0.75	Correct	Not correct	Correct	Correct	Correct	4	0.8	Not correct	Correct	Not correct	Correct	Not correct	2	0.4	Correct	Correct	Not correct	Correct	Correct	4	0.8	20	0.689655	Not passing
HT	Not correct	Not correct	Correct	Correct	Not correct	2	0.4	Not correct	Not correct	Not correct	Correct	Correct	2	0.4	Not correct	Correct	Correct	Correct	3	0.75	Not correct	Not correct	Not correct	Not correct	Not correct	0	0	Not correct	Not correct	Correct	Not correct	Not correct	1	0.2	Correct	Not correct	Not correct	Not correct	Not correct	1	0.2	9	0.310345	Not passing
HT	Correct	Correct	Correct	Correct	Correct	5	1	Correct	Correct	Correct	Correct	Correct	5	1	Correct	Correct	Correct	Correct	4	1	Correct	Correct	Correct	Correct	Correct	5	1	Correct	Correct	Correct	Not correct	Correct	4	0.8	Correct	Correct	Not correct	Correct	Correct	4	0.8	27	0.931035	Passing
HT18	Correct	Not correct	Correct	Correct	Correct	4	0.8	Correct	Correct	Not correct	Correct	Correct	4	0.8	Not correct	Correct	Correct	Correct	3	0.75	Correct	Not correct	Correct	Correct	Correct	4	0.8	Not correct	Correct	Correct	Correct	Correct	4	0.8	Correct	Correct	Not correct	Correct	Correct	4	0.8	23	0.793103	Passing
KK29	Not correct	Correct	Correct	Correct	Correct	4	0.8	Correct	Correct	Not correct	Correct	Correct	4	0.8	Not correct	Correct	Correct	Correct	3	0.75	Correct	Not correct	Correct	Not correct	Not correct	2	0.4	Not correct	Correct	Correct	Not correct	Not correct	2	0.4	Correct	Correct	Not correct	Correct	Correct	4	0.8	19	0.655172	Not passing
10	Correct	Correct	Correct	Correct	Correct	5	1	Correct	Not correct	Correct	Correct	Correct	4	0.8	Correct	Correct	Correct	Not correct	3	0.75	Not correct	Correct	Not correct	Correct	Correct	3	0.6	Correct	Correct	Correct	Correct	Correct	5	1	Correct	Correct	Not correct	Correct	Correct	4	0.8	24	0.827586	Passing
KK26	Correct	Correct	Correct	Correct	Correct	5	1	Correct	Correct	Not correct	Correct	Correct	4	0.8	Not correct	Correct	Correct	Correct	3	0.75	Correct	Not correct	Correct	Correct	Not correct	3	0.6	Not correct	Correct	Not correct	Correct	Correct	3	0.6	Correct	Correct	Not correct	Correct	Correct	4	0.8	22	0.758621	Passing
KK3	Correct	Correct	Correct	Not correct	Correct	4	0.8	Correct	Correct	Correct	Not correct	Correct	4	0.8	Not correct	Correct	Correct	Correct	3	0.75	Correct	Correct	Correct	Correct	Not correct	4	0.8	Correct	Not correct	Not correct	Not correct	Correct	2	0.4	Not correct	Correct	Not correct	Correct	Correct	3	0.6	20	0.689655	Not passing
MM5	Correct	Correct	Correct	Correct	Correct	5	1	Correct	Correct	Not correct	Correct	Correct	4	0.8	Not correct	Correct	Correct	Correct	3	0.75	Correct	Correct	Correct	Correct	Correct	5	1	Correct	Correct	Correct	Correct	Correct	5	1	Correct	Correct	Not correct	Correct	Correct	4	0.8	26	0.896552	Passing
KK6	Not correct	Not correct	Correct	Correct	Not correct	2	0.4	Not correct	Correct	Not correct	Correct	Correct	3	0.6	Not correct	Correct	Correct	Correct	3	0.75	Correct	Correct	Correct	Correct	Not correct	4	0.8	Correct	Not correct	Correct	Correct	Correct	4	0.8	Not correct	Correct	Not correct	Correct	Not correct	2	0.4	18	0.62069	Not passing
KK5	Correct	Not correct	Correct	Not correct	Correct	3	0.6	Correct	Not correct	Not correct	Correct	Correct	3	0.6	Not correct	Correct	Correct	Not correct	2	0.5	Correct	Not correct	Correct	Correct	Not correct	3	0.6	Not correct	Not correct	Not correct	Not correct	Correct	1	0.2	Correct	Correct	Not correct	Correct	Correct	4	0.8	16	0.551724	Not passing
GM40	Correct	Correct	Correct	Correct	Correct	5	1	Correct	Correct	Not correct	Correct	Correct	4	0.8	Correct	Correct	Correct	Not correct	3	0.75	Correct	Correct	Correct	Correct	Not correct	4	0.8	Not correct	Correct	Not correct	Not correct	Not correct	1	0.2	Correct	Not correct	Not correct	Correct	Not correct	2	0.4	19	0.655172	Not passing
00004	Correct	Correct	Correct	Not correct	Correct	4	0.8	Correct	Correct	Not correct	Correct	Correct	4	0.8	Not correct	Correct	Correct	Correct	3	0.75	Correct	Not correct	Correct	Correct	Not correct	3	0.6	Not correct	Correct	Correct	Not correct	Not correct	2	0.4	Correct	Correct	Not correct	Correct	Correct	4	0.8	20	0.689655	Not passing
MM10	Correct	Correct	Correct	Correct	Correct	5	1	Correct	Correct	Not correct	Correct	Correct	4	0.8	Not correct	Correct	Correct	Correct	3	0.75	Correct	Correct	Correct	Correct	Correct	5	1	Correct	Correct	Correct	Correct	Correct	5	1	Correct	Correct	Not correct	Correct	Correct	4	0.8	26	0.896552	Passing
1	Correct	Not correct	Correct	Correct	Correct	4	0.8	Correct	Correct	Correct	Correct	Correct	5	1	Correct	Correct	Correct	Correct	4	1	Not correct	Correct	Correct	Not correct	Correct	3	0.6	Correct	Correct	Correct	Not correct	Correct	4	0.8	Not correct	Correct	Not correct	Correct	Not correct	2	0.4	22	0.758621	Passing
KK9	Correct	Correct	Correct	Correct	Correct	5	1	Correct	Correct	Not correct	Correct	Correct	4	0.8	Not correct	Correct	Not correct	Correct	2	0.5	Correct	Not correct	Correct	Not correct	Correct	3	0.6	Not correct	Correct	Correct	Not correct	Not correct	2	0.4	Correct	Not correct	Not correct	Not correct	Correct	2	0.4	18	0.62069	Not passing
0003	Correct	Correct	Correct	Correct	Correct	5	1	Correct	Correct	Correct	Correct	Correct	5	1	Not correct	Correct	Correct	Correct	3	0.75	Not correct	Correct	Correct	Correct	Correct	4	0.8	Correct	Correct	Correct	Not correct	Correct	4	0.8	Correct	Correct	Not correct	Correct	Correct	4	0.8	25	0.862069	Passing
20	Correct	Correct	Correct	Correct	Correct	5	1	Correct	Correct	Correct	Not correct	Correct	4	0.8	Not correct	Correct	Not correct	Correct	2	0.5	Not correct	Correct	Correct	Not correct	Correct	3	0.6	Not correct	Not correct	Correct	Not correct	Not correct	1	0.2	Correct	Correct	Not correct	Correct	Correct	4	0.8	19	0.655172	Not passing
GM14	Correct	Correct	Correct	Correct	Correct	5	1	Not correct	Correct	Not correct	Not correct	Correct	2	0.4	Correct	Not correct	Correct	Not correct	2	0.5	Not correct	Correct	Not correct	Not correct	Not correct	1	0.2	Correct	Not correct	Not correct	Not correct	Correct	2	0.4	Correct	Correct	Not correct	Not correct	Correct	3	0.6	15	0.517241	Not passing
HT10	Correct	Correct	Correct	Correct	Correct	5	1	Correct	Correct	Not correct	Correct	Correct	4	0.8	Not correct	Correct	Correct	Correct	3	0.75	Not correct	Correct	Not correct	Correct	Correct	3	0.6	Correct	Correct	Not correct	Correct	Correct	4	0.8	Correct	Correct	Not correct	Correct	Correct	4	0.8	23	0.793103	Passing
GM4	Correct	Correct	Correct	Correct	Correct	5	1	Correct	Correct	Not correct	Correct	Correct	4	0.8	Correct	Correct	Correct	Correct	4	1	Correct	Correct	Correct	Correct	Not correct	4	0.8	Not correct	Not correct	Correct	Correct	Correct	3	0.6	Correct	Correct	Not correct	Not correct	Correct	3	0.6	23	0.793103	Passing
1	Not correct	Correct	Correct	Not correct	Correct	3	0.6	Correct	Correct	Not correct	Correct	Not correct	3	0.6	Not correct	Correct	Correct	Not correct	2	0.5	Correct	Correct	Correct	Not correct	Correct	4	0.8	Correct	Correct	Correct	Not correct	Correct	4	0.8	Correct	Correct	Not correct	Correct	Not correct	3	0.6	19	0.655172	Not passing
KK36	Correct	Correct	Correct	Correct	Correct	5	1	Correct	Correct	Correct	Correct	Correct	5	1	Not correct	Not correct	Not correct	Not correct	0	0	Not correct	Not correct	Correct	Correct	Correct	3	0.6	Not correct	Correct	Correct	Not correct	Correct	3	0.6	Not correct	Not correct	Not correct	Not correct	Not correct	0	0	16	0.551724	Not passing
KK37	Not correct	Correct	Correct	Correct	Correct	4	0.8	Correct	Correct	Correct	Not correct	Correct	4	0.8	Not correct	Not correct	Not correct	Not correct	0	0	Not correct	Not correct	Not correct	Not correct	Not correct	0	0	Not correct	Not correct	Not correct	Not correct	Correct	1	0.2	Not correct	Not correct	Not correct	Not correct	Not correct	0	0	9	0.310345	Not passing
MM1	Correct	Correct	Correct	Not correct	Correct	4	0.8	Correct	Not correct	Not correct	Correct	Correct	3	0.6	Correct	Correct	Correct	Correct	4	1	Correct	Not correct	Correct	Correct	Not correct	3	0.6	Not correct	Correct	Correct	Correct	Not correct	3	0.6	Not correct	Not correct	Not correct	Not correct	Not correct	0	0	17	0.586207	Not passing
MM2	Correct	Correct	Correct	Not correct	Correct	4	0.8	Correct	Not correct	Not correct	Correct	Correct	3	0.6	Correct	Correct	Correct	Correct	4	1	Correct	Not correct	Correct	Correct	Not correct	3	0.6	Not correct	Correct	Correct	Correct	Not correct	3	0.6	Not correct	Not correct	Not correct	Not correct	Not correct	0	0	17	0.586207	Not passing
1	Correct	Correct	Correct	Correct	Correct	5	1	Correct	Correct	Correct	Correct	Correct	5	1	Correct	Correct	Correct	Correct	4	1	Correct	Correct	Correct	Correct	Correct	5	1	Correct	Correct	Correct	Correct	Correct	5	1	Correct	Correct	Correct	Correct	Correct	5	1	29	1	Passing
