# Supplementary material for: Operational demonstration and process evaluation of non-pneumatic anti-shock garment (NASG) introduction to the public health system of Northern Province, Zambia
Source: BMC Health Serv Res. 2023 Nov 29;23:1321. doi: 10.1186/s12913-023-10294-0 (PMC10687818; doi:10.1186/s12913-023-10294-0)
Supplement: Supplementary file 7 — Supplementary Material 7 [file 12913_2023_10294_MOESM7_ESM.xlsx]

## Sheet: Sheet1
NASG Data: NASG Clinical Knowledge Test (pre-training)
formnumber	q1_correct	q2_correct	q3_correct	q4_correct	q5_correct	q6_correct	q7_correct	q8_correct	seca_score	seca_percent	q9_correct	q10_correct	q11_correct	q12_correct	q13_correct	secb_score	secb_percent	q14_correct	q15_correct	q16_correct	q17_correct	secc_score	secc_percent	q18_correct	q19_correct	q20_correct	secd_score	secd_percent	totalscore	percentscore	pass
10	Correct	Not correct	Not correct	Correct	Not correct	Correct	Not correct	Not correct	3	0.375	Not correct	Not correct	Not correct	Not correct	Not correct	0	0	Not correct	Not correct	Not correct	Correct	1	0.25	Not correct	Correct	Not correct	1	0.333333	5	0.25	Not passing
HT6	Correct	Not correct	Correct	Correct	Correct	Correct	Correct	Correct	7	0.875	Not correct	Correct	Not correct	Not correct	Correct	2	0.4	Correct	Correct	Not correct	Not correct	2	0.5	Not correct	Correct	Not correct	1	0.333333	12	0.6	Not passing
HT9	Correct	Not correct	Not correct	Correct	Correct	Correct	Correct	Not correct	5	0.625	Not correct	Correct	Not correct	Not correct	Not correct	1	0.2	Correct	Correct	Correct	Not correct	3	0.75	Not correct	Correct	Correct	2	0.666667	11	0.55	Not passing
GM19	Correct	Correct	Not correct	Not correct	Correct	Correct	Correct	Correct	6	0.75	Correct	Correct	Not correct	Correct	Not correct	3	0.6	Correct	Not correct	Correct	Correct	3	0.75	Not correct	Not correct	Correct	1	0.333333	13	0.65	Not passing
GM18	Correct	Correct	Not correct	Not correct	Correct	Correct	Correct	Correct	6	0.75	Not correct	Correct	Not correct	Correct	Not correct	2	0.4	Correct	Not correct	Not correct	Correct	2	0.5	Correct	Not correct	Correct	2	0.666667	12	0.6	Not passing
GM20	Correct	Correct	Not correct	Not correct	Correct	Correct	Correct	Correct	6	0.75	Correct	Correct	Not correct	Correct	Not correct	3	0.6	Correct	Not correct	Correct	Correct	3	0.75	Not correct	Correct	Correct	2	0.666667	14	0.7	Not passing
GM17	Correct	Not correct	Not correct	Correct	Correct	Correct	Correct	Not correct	5	0.625	Not correct	Correct	Not correct	Not correct	Not correct	1	0.2	Correct	Not correct	Not correct	Not correct	1	0.25	Not correct	Not correct	Not correct	0	0	7	0.35	Not passing
GM21	Correct	Correct	Not correct	Not correct	Correct	Correct	Correct	Not correct	5	0.625	Correct	Correct	Not correct	Correct	Not correct	3	0.6	Correct	Not correct	Not correct	Correct	2	0.5	Not correct	Correct	Correct	2	0.666667	12	0.6	Not passing
GM6	Correct	Not correct	Not correct	Not correct	Correct	Not correct	Not correct	Correct	3	0.375	Not correct	Correct	Correct	Correct	Correct	4	0.8	Correct	Correct	Not correct	Not correct	2	0.5	Not correct	Not correct	Correct	1	0.333333	10	0.5	Not passing
GM5	Correct	Not correct	Not correct	Not correct	Correct	Not correct	Not correct	Correct	3	0.375	Not correct	Correct	Correct	Correct	Correct	4	0.8	Correct	Correct	Not correct	Not correct	2	0.5	Not correct	Not correct	Correct	1	0.333333	10	0.5	Not passing
GM11	Correct	Correct	Not correct	Correct	Correct	Correct	Correct	Correct	7	0.875	Correct	Correct	Correct	Correct	Not correct	4	0.8	Correct	Not correct	Correct	Correct	3	0.75	Not correct	Correct	Not correct	1	0.333333	15	0.75	Passing
GM16	Correct	Not correct	Not correct	Not correct	Correct	Correct	Correct	Not correct	4	0.5	Not correct	Correct	Not correct	Not correct	Not correct	1	0.2	Correct	Correct	Correct	Correct	4	1	Not correct	Correct	Correct	2	0.666667	11	0.55	Not passing
HT	Correct	Not correct	Not correct	Not correct	Correct	Not correct	Not correct	Correct	3	0.375	Not correct	Correct	Correct	Correct	Correct	4	0.8	Correct	Correct	Not correct	Not correct	2	0.5	Not correct	Correct	Correct	2	0.666667	11	0.55	Not passing
GM10	Correct	Not correct	Not correct	Not correct	Correct	Not correct	Not correct	Correct	3	0.375	Not correct	Correct	Not correct	Correct	Correct	3	0.6	Correct	Correct	Not correct	Not correct	2	0.5	Not correct	Not correct	Correct	1	0.333333	9	0.45	Not passing
HT1	Correct	Not correct	Not correct	Not correct	Correct	Correct	Correct	Correct	5	0.625	Not correct	Correct	Not correct	Not correct	Not correct	1	0.2	Correct	Correct	Not correct	Correct	3	0.75	Not correct	Correct	Correct	2	0.666667	11	0.55	Not passing
HT8	Correct	Not correct	Correct	Correct	Not correct	Correct	Not correct	Correct	5	0.625	Correct	Correct	Correct	Not correct	Correct	4	0.8	Correct	Correct	Correct	Correct	4	1	Not correct	Not correct	Correct	1	0.333333	14	0.7	Not passing
HT5	Correct	Not correct	Not correct	Not correct	Correct	Correct	Correct	Not correct	4	0.5	Not correct	Correct	Not correct	Correct	Correct	3	0.6	Correct	Correct	Correct	Correct	4	1	Not correct	Correct	Correct	2	0.666667	13	0.65	Not passing
HT12	Correct	Not correct	Not correct	Not correct	Correct	Correct	Correct	Correct	5	0.625	Not correct	Correct	Not correct	Not correct	Not correct	1	0.2	Correct	Not correct	Not correct	Correct	2	0.5	Not correct	Correct	Correct	2	0.666667	10	0.5	Not passing
HT2	Correct	Not correct	Not correct	Not correct	Correct	Correct	Correct	Correct	5	0.625	Not correct	Correct	Correct	Correct	Correct	4	0.8	Correct	Correct	Correct	Correct	4	1	Not correct	Correct	Not correct	1	0.333333	14	0.7	Not passing
HT3	Correct	Not correct	Not correct	Not correct	Not correct	Correct	Correct	Not correct	3	0.375	Not correct	Correct	Not correct	Not correct	Not correct	1	0.2	Correct	Not correct	Not correct	Correct	2	0.5	Not correct	Correct	Not correct	1	0.333333	7	0.35	Not passing
HT13	Correct	Not correct	Not correct	Correct	Not correct	Correct	Correct	Correct	5	0.625	Not correct	Correct	Not correct	Not correct	Not correct	1	0.2	Correct	Correct	Correct	Not correct	3	0.75	Not correct	Correct	Correct	2	0.666667	11	0.55	Not passing
HT11	Correct	Not correct	Not correct	Not correct	Correct	Correct	Correct	Correct	5	0.625	Not correct	Correct	Not correct	Not correct	Correct	2	0.4	Correct	Not correct	Not correct	Correct	2	0.5	Not correct	Correct	Correct	2	0.666667	11	0.55	Not passing
HT10	Correct	Correct	Not correct	Not correct	Correct	Correct	Correct	Correct	6	0.75	Not correct	Correct	Not correct	Not correct	Not correct	1	0.2	Correct	Correct	Correct	Correct	4	1	Not correct	Correct	Correct	2	0.666667	13	0.65	Not passing
HT7	Correct	Not correct	Correct	Not correct	Correct	Not correct	Not correct	Correct	4	0.5	Not correct	Correct	Not correct	Not correct	Not correct	1	0.2	Correct	Correct	Not correct	Not correct	2	0.5	Correct	Not correct	Correct	2	0.666667	9	0.45	Not passing
HT4	Correct	Not correct	Not correct	Not correct	Not correct	Correct	Correct	Not correct	3	0.375	Correct	Correct	Not correct	Not correct	Not correct	2	0.4	Correct	Correct	Correct	Not correct	3	0.75	Not correct	Correct	Correct	2	0.666667	10	0.5	Not passing
HT	Correct	Correct	Not correct	Not correct	Correct	Correct	Correct	Correct	6	0.75	Correct	Not correct	Not correct	Not correct	Not correct	1	0.2	Correct	Not correct	Correct	Correct	3	0.75	Not correct	Correct	Not correct	1	0.333333	11	0.55	Not passing
MM3	Correct	Not correct	Not correct	Not correct	Correct	Not correct	Correct	Correct	4	0.5	Not correct	Correct	Correct	Not correct	Correct	3	0.6	Correct	Correct	Correct	Correct	4	1	Not correct	Correct	Not correct	1	0.333333	12	0.6	Not passing
KK5	Correct	Not correct	Correct	Correct	Correct	Correct	Correct	Correct	7	0.875	Not correct	Correct	Not correct	Not correct	Correct	2	0.4	Correct	Correct	Correct	Correct	4	1	Not correct	Not correct	Correct	1	0.333333	14	0.7	Not passing
GM1	Correct	Not correct	Correct	Not correct	Correct	Correct	Correct	Correct	6	0.75	Correct	Correct	Not correct	Correct	Not correct	3	0.6	Correct	Not correct	Not correct	Not correct	1	0.25	Correct	Correct	Correct	3	1	13	0.65	Not passing
KK1	Correct	Not correct	Not correct	Not correct	Correct	Correct	Correct	Correct	5	0.625	Not correct	Not correct	Not correct	Correct	Correct	2	0.4	Correct	Not correct	Correct	Not correct	2	0.5	Not correct	Correct	Correct	2	0.666667	11	0.55	Not passing
GM11	Correct	Correct	Correct	Not correct	Correct	Correct	Correct	Not correct	6	0.75	Not correct	Not correct	Not correct	Correct	Correct	2	0.4	Correct	Correct	Not correct	Correct	3	0.75	Not correct	Correct	Correct	2	0.666667	13	0.65	Not passing
GM6	Correct	Not correct	Not correct	Correct	Correct	Correct	Correct	Correct	6	0.75	Not correct	Correct	Not correct	Not correct	Not correct	1	0.2	Correct	Not correct	Correct	Not correct	2	0.5	Correct	Not correct	Correct	2	0.666667	11	0.55	Not passing
GM9	Correct	Not correct	Correct	Not correct	Correct	Correct	Correct	Not correct	5	0.625	Not correct	Correct	Correct	Not correct	Not correct	2	0.4	Correct	Correct	Correct	Correct	4	1	Not correct	Not correct	Not correct	0	0	11	0.55	Not passing
KK16	Not correct	Not correct	Not correct	Not correct	Correct	Correct	Correct	Not correct	3	0.375	Not correct	Correct	Not correct	Correct	Correct	3	0.6	Correct	Correct	Correct	Correct	4	1	Correct	Not correct	Correct	2	0.666667	12	0.6	Not passing
2	Correct	Not correct	Not correct	Correct	Correct	Correct	Correct	Not correct	5	0.625	Not correct	Correct	Not correct	Not correct	Not correct	1	0.2	Not correct	Correct	Correct	Not correct	2	0.5	Correct	Not correct	Correct	2	0.666667	10	0.5	Not passing
14	Correct	Not correct	Not correct	Correct	Correct	Correct	Correct	Not correct	5	0.625	Correct	Correct	Not correct	Not correct	Not correct	2	0.4	Correct	Not correct	Not correct	Not correct	1	0.25	Not correct	Not correct	Correct	1	0.333333	9	0.45	Not passing
3	Correct	Not correct	Not correct	Not correct	Correct	Correct	Correct	Not correct	4	0.5	Not correct	Correct	Not correct	Correct	Not correct	2	0.4	Correct	Correct	Not correct	Not correct	2	0.5	Not correct	Not correct	Correct	1	0.333333	9	0.45	Not passing
14	Correct	Not correct	Correct	Correct	Not correct	Correct	Correct	Not correct	5	0.625	Not correct	Correct	Not correct	Not correct	Not correct	1	0.2	Correct	Not correct	Not correct	Correct	2	0.5	Not correct	Not correct	Correct	1	0.333333	9	0.45	Not passing
HT17	Correct	Not correct	Correct	Not correct	Not correct	Correct	Correct	Not correct	4	0.5	Not correct	Correct	Not correct	Not correct	Correct	2	0.4	Not correct	Correct	Not correct	Correct	2	0.5	Not correct	Not correct	Not correct	0	0	8	0.4	Not passing
HT10	Correct	Not correct	Not correct	Correct	Correct	Correct	Correct	Not correct	5	0.625	Correct	Correct	Not correct	Not correct	Not correct	2	0.4	Correct	Correct	Not correct	Correct	3	0.75	Correct	Not correct	Correct	2	0.666667	12	0.6	Not passing
HT19	Correct	Not correct	Not correct	Correct	Correct	Correct	Correct	Not correct	5	0.625	Correct	Correct	Not correct	Correct	Not correct	3	0.6	Correct	Correct	Not correct	Not correct	2	0.5	Correct	Not correct	Correct	2	0.666667	12	0.6	Not passing
HT5	Correct	Not correct	Correct	Correct	Correct	Correct	Correct	Not correct	6	0.75	Not correct	Correct	Not correct	Correct	Not correct	2	0.4	Correct	Not correct	Correct	Correct	3	0.75	Not correct	Correct	Not correct	1	0.333333	12	0.6	Not passing
HT18	Correct	Correct	Correct	Correct	Correct	Correct	Correct	Correct	8	1	Correct	Correct	Not correct	Not correct	Correct	3	0.6	Correct	Correct	Correct	Correct	4	1	Not correct	Not correct	Correct	1	0.333333	16	0.8	Passing
HT4	Correct	Not correct	Correct	Not correct	Not correct	Correct	Correct	Correct	5	0.625	Not correct	Not correct	Not correct	Correct	Not correct	1	0.2	Correct	Not correct	Correct	Not correct	2	0.5	Not correct	Not correct	Correct	1	0.333333	9	0.45	Not passing
HT7	Correct	Not correct	Not correct	Correct	Correct	Not correct	Not correct	Not correct	3	0.375	Not correct	Correct	Not correct	Not correct	Not correct	1	0.2	Correct	Correct	Correct	Correct	4	1	Not correct	Not correct	Not correct	0	0	8	0.4	Not passing
HT8	Correct	Not correct	Not correct	Correct	Correct	Not correct	Not correct	Not correct	3	0.375	Not correct	Correct	Not correct	Not correct	Not correct	1	0.2	Correct	Correct	Correct	Correct	4	1	Not correct	Not correct	Not correct	0	0	8	0.4	Not passing
HT9	Correct	Correct	Correct	Correct	Correct	Correct	Correct	Correct	8	1	Not correct	Correct	Not correct	Not correct	Correct	2	0.4	Correct	Correct	Correct	Not correct	3	0.75	Not correct	Not correct	Not correct	0	0	13	0.65	Not passing
HT13	Correct	Not correct	Not correct	Correct	Correct	Correct	Correct	Not correct	5	0.625	Not correct	Correct	Not correct	Not correct	Not correct	1	0.2	Correct	Correct	Correct	Not correct	3	0.75	Not correct	Correct	Not correct	1	0.333333	10	0.5	Not passing
MM13	Correct	Not correct	Not correct	Not correct	Correct	Correct	Correct	Correct	5	0.625	Not correct	Correct	Not correct	Correct	Not correct	2	0.4	Correct	Not correct	Not correct	Correct	2	0.5	Not correct	Correct	Correct	2	0.666667	11	0.55	Not passing
MM24	Correct	Correct	Not correct	Correct	Correct	Correct	Correct	Correct	7	0.875	Not correct	Correct	Not correct	Not correct	Correct	2	0.4	Correct	Correct	Correct	Correct	4	1	Not correct	Correct	Correct	2	0.666667	15	0.75	Passing
GM18	Correct	Not correct	Correct	Not correct	Correct	Correct	Correct	Correct	6	0.75	Not correct	Correct	Correct	Not correct	Correct	3	0.6	Not correct	Not correct	Not correct	Not correct	0	0	Not correct	Not correct	Correct	1	0.333333	10	0.5	Not passing
HT1	Correct	Not correct	Not correct	Correct	Not correct	Correct	Correct	Correct	5	0.625	Not correct	Not correct	Not correct	Not correct	Correct	1	0.2	Correct	Correct	Correct	Not correct	3	0.75	Not correct	Correct	Correct	2	0.666667	11	0.55	Not passing
GM16	Correct	Correct	Not correct	Correct	Correct	Correct	Correct	Correct	7	0.875	Not correct	Correct	Not correct	Not correct	Correct	2	0.4	Correct	Correct	Correct	Correct	4	1	Correct	Correct	Correct	3	1	16	0.8	Passing
HT	Correct	Correct	Not correct	Correct	Correct	Not correct	Correct	Correct	6	0.75	Not correct	Correct	Not correct	Not correct	Not correct	1	0.2	Correct	Not correct	Not correct	Not correct	1	0.25	Correct	Correct	Not correct	2	0.666667	10	0.5	Not passing
HT20	Correct	Not correct	Not correct	Not correct	Correct	Correct	Correct	Correct	5	0.625	Not correct	Correct	Not correct	Not correct	Not correct	1	0.2	Correct	Correct	Correct	Not correct	3	0.75	Not correct	Correct	Correct	2	0.666667	11	0.55	Not passing
GM7	Correct	Correct	Correct	Correct	Not correct	Not correct	Correct	Not correct	5	0.625	Not correct	Correct	Not correct	Correct	Not correct	2	0.4	Correct	Not correct	Not correct	Not correct	1	0.25	Not correct	Correct	Correct	2	0.666667	10	0.5	Not passing
GM12	Correct	Not correct	Not correct	Correct	Correct	Correct	Not correct	Correct	5	0.625	Not correct	Not correct	Correct	Correct	Not correct	2	0.4	Correct	Correct	Correct	Correct	4	1	Correct	Correct	Not correct	2	0.666667	13	0.65	Not passing
HT11	Correct	Not correct	Not correct	Correct	Correct	Correct	Correct	Correct	6	0.75	Not correct	Correct	Not correct	Not correct	Not correct	1	0.2	Correct	Not correct	Correct	Correct	3	0.75	Not correct	Correct	Not correct	1	0.333333	11	0.55	Not passing
GM19	Correct	Correct	Not correct	Correct	Correct	Correct	Correct	Correct	7	0.875	Not correct	Correct	Not correct	Not correct	Correct	2	0.4	Correct	Correct	Not correct	Correct	3	0.75	Not correct	Correct	Correct	2	0.666667	14	0.7	Not passing
GM17	Correct	Not correct	Correct	Correct	Correct	Correct	Correct	Not correct	6	0.75	Not correct	Correct	Correct	Not correct	Correct	3	0.6	Not correct	Not correct	Correct	Correct	2	0.5	Not correct	Correct	Correct	2	0.666667	13	0.65	Not passing
MM23	Correct	Not correct	Not correct	Not correct	Not correct	Correct	Correct	Not correct	3	0.375	Not correct	Correct	Not correct	Not correct	Not correct	1	0.2	Correct	Correct	Correct	Not correct	3	0.75	Not correct	Correct	Not correct	1	0.333333	8	0.4	Not passing
MM28	Correct	Not correct	Not correct	Correct	Correct	Correct	Correct	Not correct	5	0.625	Not correct	Correct	Not correct	Not correct	Correct	2	0.4	Correct	Not correct	Correct	Correct	3	0.75	Not correct	Not correct	Correct	1	0.333333	11	0.55	Not passing
HT2	Correct	Not correct	Correct	Correct	Correct	Not correct	Correct	Not correct	5	0.625	Not correct	Correct	Not correct	Correct	Not correct	2	0.4	Correct	Correct	Correct	Correct	4	1	Not correct	Not correct	Correct	1	0.333333	12	0.6	Not passing
MM1	Correct	Correct	Not correct	Not correct	Correct	Correct	Correct	Correct	6	0.75	Not correct	Correct	Not correct	Correct	Not correct	2	0.4	Correct	Not correct	Not correct	Correct	2	0.5	Not correct	Not correct	Correct	1	0.333333	11	0.55	Not passing
GM15	Correct	Not correct	Not correct	Correct	Correct	Correct	Correct	Not correct	5	0.625	Not correct	Correct	Not correct	Not correct	Not correct	1	0.2	Correct	Correct	Correct	Correct	4	1	Correct	Correct	Not correct	2	0.666667	12	0.6	Not passing
GM3	Correct	Correct	Not correct	Correct	Correct	Correct	Correct	Correct	7	0.875	Not correct	Correct	Not correct	Not correct	Correct	2	0.4	Correct	Correct	Not correct	Correct	3	0.75	Not correct	Correct	Not correct	1	0.333333	13	0.65	Not passing
HT6	Correct	Not correct	Not correct	Not correct	Correct	Correct	Correct	Not correct	4	0.5	Not correct	Correct	Not correct	Not correct	Correct	2	0.4	Correct	Correct	Correct	Not correct	3	0.75	Not correct	Not correct	Not correct	0	0	9	0.45	Not passing
MM5	Correct	Correct	Correct	Correct	Correct	Correct	Correct	Not correct	7	0.875	Correct	Correct	Correct	Correct	Correct	5	1	Correct	Correct	Correct	Correct	4	1	Correct	Not correct	Correct	2	0.666667	18	0.9	Passing
MM30	Correct	Not correct	Not correct	Not correct	Correct	Correct	Correct	Not correct	4	0.5	Not correct	Correct	Not correct	Not correct	Not correct	1	0.2	Correct	Correct	Not correct	Correct	3	0.75	Correct	Correct	Correct	3	1	11	0.55	Not passing
GM14	Correct	Not correct	Not correct	Correct	Correct	Correct	Correct	Not correct	5	0.625	Not correct	Correct	Not correct	Not correct	Correct	2	0.4	Correct	Not correct	Correct	Correct	3	0.75	Not correct	Correct	Correct	2	0.666667	12	0.6	Not passing
MM1	Correct	Not correct	Not correct	Correct	Correct	Correct	Not correct	Correct	5	0.625	Correct	Correct	Not correct	Not correct	Not correct	2	0.4	Correct	Correct	Not correct	Correct	3	0.75	Not correct	Correct	Correct	2	0.666667	12	0.6	Not passing
KK8	Not correct	Not correct	Not correct	Not correct	Correct	Correct	Correct	Not correct	3	0.375	Not correct	Correct	Not correct	Correct	Correct	3	0.6	Correct	Correct	Correct	Correct	4	1	Not correct	Not correct	Correct	1	0.333333	11	0.55	Not passing
MM12	Correct	Correct	Not correct	Correct	Correct	Correct	Correct	Correct	7	0.875	Not correct	Correct	Not correct	Not correct	Correct	2	0.4	Correct	Correct	Correct	Correct	4	1	Not correct	Not correct	Correct	1	0.333333	14	0.7	Not passing
MM9	Correct	Not correct	Not correct	Correct	Correct	Correct	Not correct	Not correct	4	0.5	Not correct	Not correct	Not correct	Correct	Not correct	1	0.2	Correct	Not correct	Correct	Correct	3	0.75	Correct	Not correct	Correct	2	0.666667	10	0.5	Not passing
KK3	Correct	Not correct	Correct	Not correct	Correct	Correct	Correct	Not correct	5	0.625	Not correct	Correct	Not correct	Not correct	Not correct	1	0.2	Correct	Correct	Correct	Not correct	3	0.75	Not correct	Correct	Not correct	1	0.333333	10	0.5	Not passing
HT15	Correct	Not correct	Correct	Correct	Correct	Correct	Correct	Correct	7	0.875	Not correct	Correct	Not correct	Correct	Not correct	2	0.4	Not correct	Not correct	Not correct	Not correct	0	0	Not correct	Correct	Correct	2	0.666667	11	0.55	Not passing
HT16	Correct	Not correct	Not correct	Not correct	Correct	Correct	Correct	Correct	5	0.625	Not correct	Correct	Correct	Not correct	Correct	3	0.6	Correct	Correct	Not correct	Correct	3	0.75	Correct	Correct	Correct	3	1	14	0.7	Not passing
KK9	Correct	Correct	Correct	Not correct	Correct	Correct	Correct	Not correct	6	0.75	Not correct	Correct	Not correct	Not correct	Not correct	1	0.2	Correct	Correct	Not correct	Not correct	2	0.5	Not correct	Correct	Correct	2	0.666667	11	0.55	Not passing
HT12	Correct	Not correct	Correct	Not correct	Not correct	Not correct	Correct	Correct	4	0.5	Not correct	Correct	Not correct	Not correct	Not correct	1	0.2	Correct	Correct	Correct	Not correct	3	0.75	Not correct	Correct	Correct	2	0.666667	10	0.5	Not passing
HT14	Correct	Correct	Not correct	Not correct	Correct	Correct	Correct	Correct	6	0.75	Not correct	Correct	Not correct	Not correct	Correct	2	0.4	Correct	Correct	Correct	Correct	4	1	Correct	Not correct	Not correct	1	0.333333	13	0.65	Not passing
MM18	Correct	Not correct	Not correct	Not correct	Correct	Correct	Correct	Correct	5	0.625	Not correct	Correct	Correct	Correct	Correct	4	0.8	Correct	Correct	Correct	Correct	4	1	Not correct	Correct	Correct	2	0.666667	15	0.75	Passing
MM2	Correct	Not correct	Not correct	Correct	Correct	Correct	Correct	Correct	6	0.75	Not correct	Correct	Not correct	Not correct	Correct	2	0.4	Correct	Correct	Correct	Correct	4	1	Not correct	Not correct	Correct	1	0.333333	13	0.65	Not passing
MM33	Correct	Not correct	Not correct	Not correct	Correct	Correct	Correct	Not correct	4	0.5	Not correct	Correct	Not correct	Not correct	Not correct	1	0.2	Correct	Not correct	Not correct	Correct	2	0.5	Not correct	Correct	Correct	2	0.666667	9	0.45	Not passing
GM4	Correct	Not correct	Correct	Correct	Not correct	Correct	Correct	Correct	6	0.75	Correct	Correct	Not correct	Not correct	Correct	3	0.6	Correct	Correct	Correct	Correct	4	1	Not correct	Not correct	Correct	1	0.333333	14	0.7	Not passing
MM29	Correct	Not correct	Not correct	Correct	Correct	Correct	Correct	Correct	6	0.75	Correct	Correct	Correct	Not correct	Correct	4	0.8	Correct	Not correct	Correct	Not correct	2	0.5	Not correct	Not correct	Correct	1	0.333333	13	0.65	Not passing
KK14	Correct	Not correct	Not correct	Not correct	Correct	Correct	Correct	Not correct	4	0.5	Not correct	Correct	Not correct	Correct	Correct	3	0.6	Correct	Correct	Not correct	Not correct	2	0.5	Not correct	Not correct	Correct	1	0.333333	10	0.5	Not passing
KK6	Correct	Not correct	Not correct	Not correct	Correct	Correct	Correct	Correct	5	0.625	Not correct	Correct	Not correct	Not correct	Correct	2	0.4	Correct	Correct	Correct	Correct	4	1	Correct	Correct	Correct	3	1	14	0.7	Not passing
MM16	Correct	Not correct	Correct	Correct	Correct	Correct	Correct	Not correct	6	0.75	Not correct	Not correct	Not correct	Not correct	Not correct	0	0	Not correct	Not correct	Not correct	Not correct	0	0	Not correct	Not correct	Not correct	0	0	6	0.3	Not passing
MM2	Correct	Correct	Correct	Not correct	Not correct	Correct	Correct	Not correct	5	0.625	Not correct	Correct	Correct	Correct	Correct	4	0.8	Correct	Correct	Correct	Correct	4	1	Correct	Not correct	Correct	2	0.666667	15	0.75	Passing
GM2	Correct	Correct	Correct	Correct	Correct	Correct	Correct	Correct	8	1	Not correct	Correct	Correct	Correct	Correct	4	0.8	Correct	Correct	Correct	Correct	4	1	Correct	Not correct	Correct	2	0.666667	18	0.9	Passing
MM8	Correct	Not correct	Not correct	Not correct	Correct	Correct	Correct	Correct	5	0.625	Correct	Correct	Correct	Not correct	Correct	4	0.8	Correct	Correct	Correct	Correct	4	1	Not correct	Not correct	Correct	1	0.333333	14	0.7	Not passing
KK4	Correct	Correct	Not correct	Not correct	Correct	Not correct	Correct	Correct	5	0.625	Not correct	Correct	Not correct	Not correct	Correct	2	0.4	Correct	Correct	Correct	Not correct	3	0.75	Not correct	Correct	Correct	2	0.666667	12	0.6	Not passing
GM13	Correct	Correct	Not correct	Correct	Correct	Correct	Correct	Not correct	6	0.75	Not correct	Correct	Not correct	Not correct	Correct	2	0.4	Correct	Correct	Not correct	Correct	3	0.75	Not correct	Not correct	Correct	1	0.333333	12	0.6	Not passing
MM7	Correct	Not correct	Correct	Correct	Correct	Correct	Correct	Not correct	6	0.75	Correct	Correct	Not correct	Not correct	Correct	3	0.6	Correct	Correct	Correct	Correct	4	1	Correct	Not correct	Not correct	1	0.333333	14	0.7	Not passing
KK15	Correct	Not correct	Not correct	Correct	Correct	Correct	Correct	Correct	6	0.75	Not correct	Correct	Not correct	Not correct	Not correct	1	0.2	Correct	Correct	Correct	Correct	4	1	Not correct	Not correct	Correct	1	0.333333	12	0.6	Not passing
MM11	Correct	Correct	Not correct	Correct	Correct	Correct	Correct	Correct	7	0.875	Not correct	Not correct	Not correct	Not correct	Not correct	0	0	Not correct	Not correct	Not correct	Not correct	0	0	Not correct	Not correct	Not correct	0	0	7	0.35	Not passing
MM14	Correct	Not correct	Not correct	Correct	Correct	Correct	Correct	Not correct	5	0.625	Not correct	Not correct	Not correct	Not correct	Not correct	0	0	Not correct	Not correct	Not correct	Not correct	0	0	Not correct	Not correct	Not correct	0	0	5	0.25	Not passing
GM10	Not correct	Not correct	Correct	Correct	Not correct	Correct	Correct	Not correct	4	0.5	Not correct	Correct	Correct	Not correct	Correct	3	0.6	Not correct	Not correct	Not correct	Correct	1	0.25	Not correct	Correct	Correct	2	0.666667	10	0.5	Not passing
KK11	Correct	Correct	Not correct	Correct	Correct	Correct	Correct	Correct	7	0.875	Not correct	Correct	Not correct	Not correct	Correct	2	0.4	Correct	Correct	Correct	Not correct	3	0.75	Not correct	Correct	Correct	2	0.666667	14	0.7	Not passing
KK2	Correct	Not correct	Correct	Correct	Correct	Correct	Correct	Correct	7	0.875	Not correct	Correct	Not correct	Not correct	Not correct	1	0.2	Correct	Correct	Not correct	Not correct	2	0.5	Not correct	Correct	Not correct	1	0.333333	11	0.55	Not passing
GM8	Correct	Correct	Correct	Not correct	Correct	Correct	Correct	Correct	7	0.875	Not correct	Correct	Correct	Not correct	Correct	3	0.6	Correct	Correct	Correct	Correct	4	1	Not correct	Correct	Correct	2	0.666667	16	0.8	Passing
MM10	Correct	Not correct	Correct	Not correct	Correct	Correct	Correct	Correct	6	0.75	Not correct	Correct	Not correct	Not correct	Not correct	1	0.2	Correct	Not correct	Not correct	Not correct	1	0.25	Correct	Correct	Correct	3	1	11	0.55	Not passing
MM35	Correct	Not correct	Not correct	Correct	Correct	Correct	Correct	Not correct	5	0.625	Not correct	Correct	Not correct	Not correct	Correct	2	0.4	Correct	Correct	Correct	Correct	4	1	Not correct	Correct	Not correct	1	0.333333	12	0.6	Not passing
MM3	Correct	Not correct	Correct	Correct	Correct	Correct	Correct	Correct	7	0.875	Correct	Correct	Not correct	Not correct	Correct	3	0.6	Correct	Not correct	Correct	Correct	3	0.75	Not correct	Correct	Not correct	1	0.333333	14	0.7	Not passing
MM19	Correct	Not correct	Correct	Not correct	Correct	Correct	Correct	Not correct	5	0.625	Not correct	Correct	Correct	Not correct	Not correct	2	0.4	Correct	Not correct	Not correct	Not correct	1	0.25	Not correct	Not correct	Not correct	0	0	8	0.4	Not passing
MM25	Correct	Not correct	Not correct	Not correct	Correct	Correct	Correct	Not correct	4	0.5	Not correct	Correct	Not correct	Not correct	Correct	2	0.4	Correct	Correct	Correct	Correct	4	1	Not correct	Correct	Correct	2	0.666667	12	0.6	Not passing
KK12	Correct	Correct	Not correct	Not correct	Not correct	Correct	Correct	Not correct	4	0.5	Not correct	Correct	Not correct	Correct	Correct	3	0.6	Correct	Not correct	Correct	Correct	3	0.75	Not correct	Correct	Correct	2	0.666667	12	0.6	Not passing
MM15	Correct	Not correct	Not correct	Correct	Correct	Correct	Correct	Not correct	5	0.625	Not correct	Correct	Not correct	Not correct	Not correct	1	0.2	Correct	Correct	Correct	Correct	4	1	Correct	Not correct	Correct	2	0.666667	12	0.6	Not passing
KK17	Correct	Correct	Not correct	Correct	Correct	Not correct	Correct	Correct	6	0.75	Correct	Not correct	Not correct	Not correct	Correct	2	0.4	Correct	Correct	Correct	Not correct	3	0.75	Not correct	Not correct	Correct	1	0.333333	12	0.6	Not passing
KK20	Correct	Not correct	Correct	Not correct	Correct	Not correct	Correct	Correct	5	0.625	Not correct	Correct	Correct	Not correct	Correct	3	0.6	Correct	Correct	Not correct	Correct	3	0.75	Not correct	Not correct	Correct	1	0.333333	12	0.6	Not passing
MM4	Correct	Not correct	Not correct	Correct	Correct	Correct	Correct	Not correct	5	0.625	Not correct	Correct	Not correct	Not correct	Not correct	1	0.2	Correct	Correct	Correct	Correct	4	1	Correct	Not correct	Correct	2	0.666667	12	0.6	Not passing
KK19	Correct	Not correct	Not correct	Correct	Correct	Correct	Correct	Not correct	5	0.625	Not correct	Correct	Not correct	Not correct	Correct	2	0.4	Correct	Not correct	Not correct	Not correct	1	0.25	Not correct	Correct	Correct	2	0.666667	10	0.5	Not passing
MM32	Correct	Not correct	Not correct	Correct	Correct	Correct	Correct	Correct	6	0.75	Not correct	Correct	Not correct	Not correct	Correct	2	0.4	Correct	Correct	Correct	Not correct	3	0.75	Not correct	Correct	Correct	2	0.666667	13	0.65	Not passing
KK18	Correct	Not correct	Not correct	Not correct	Correct	Correct	Not correct	Not correct	3	0.375	Not correct	Correct	Correct	Not correct	Not correct	2	0.4	Correct	Correct	Not correct	Correct	3	0.75	Not correct	Not correct	Correct	1	0.333333	9	0.45	Not passing
KK7	Correct	Not correct	Correct	Not correct	Correct	Correct	Correct	Correct	6	0.75	Not correct	Correct	Not correct	Not correct	Correct	2	0.4	Correct	Correct	Correct	Not correct	3	0.75	Not correct	Not correct	Correct	1	0.333333	12	0.6	Not passing
MM34	Correct	Not correct	Not correct	Correct	Correct	Correct	Correct	Not correct	5	0.625	Not correct	Correct	Not correct	Not correct	Not correct	1	0.2	Correct	Correct	Correct	Not correct	3	0.75	Not correct	Correct	Correct	2	0.666667	11	0.55	Not passing
MM17	Correct	Not correct	Not correct	Correct	Correct	Correct	Correct	Not correct	5	0.625	Not correct	Correct	Not correct	Correct	Not correct	2	0.4	Correct	Not correct	Correct	Correct	3	0.75	Not correct	Correct	Not correct	1	0.333333	11	0.55	Not passing
MM26	Correct	Not correct	Not correct	Not correct	Not correct	Correct	Correct	Correct	4	0.5	Not correct	Correct	Not correct	Correct	Correct	3	0.6	Correct	Correct	Correct	Not correct	3	0.75	Not correct	Not correct	Not correct	0	0	10	0.5	Not passing
KK23	Correct	Not correct	Not correct	Not correct	Correct	Correct	Correct	Not correct	4	0.5	Not correct	Correct	Not correct	Correct	Not correct	2	0.4	Correct	Not correct	Correct	Correct	3	0.75	Correct	Not correct	Correct	2	0.666667	11	0.55	Not passing
KK22	Correct	Not correct	Not correct	Correct	Correct	Correct	Correct	Correct	6	0.75	Not correct	Correct	Not correct	Not correct	Correct	2	0.4	Correct	Correct	Not correct	Correct	3	0.75	Not correct	Correct	Not correct	1	0.333333	12	0.6	Not passing
KK24	Correct	Not correct	Not correct	Not correct	Not correct	Not correct	Correct	Not correct	2	0.25	Not correct	Correct	Correct	Correct	Not correct	3	0.6	Correct	Not correct	Not correct	Correct	2	0.5	Not correct	Not correct	Correct	1	0.333333	8	0.4	Not passing
KK21	Correct	Correct	Not correct	Not correct	Not correct	Correct	Not correct	Correct	4	0.5	Not correct	Correct	Not correct	Correct	Not correct	2	0.4	Correct	Correct	Correct	Not correct	3	0.75	Correct	Not correct	Correct	2	0.666667	11	0.55	Not passing
8	Correct	Not correct	Not correct	Correct	Correct	Correct	Correct	Not correct	5	0.625	Not correct	Correct	Not correct	Not correct	Not correct	1	0.2	Correct	Correct	Correct	Correct	4	1	Not correct	Correct	Not correct	1	0.333333	11	0.55	Not passing
MM27	Correct	Correct	Correct	Not correct	Not correct	Correct	Correct	Correct	6	0.75	Not correct	Correct	Not correct	Correct	Correct	3	0.6	Correct	Correct	Correct	Correct	4	1	Correct	Not correct	Not correct	1	0.333333	14	0.7	Not passing
KK25	Correct	Not correct	Not correct	Correct	Correct	Correct	Correct	Not correct	5	0.625	Not correct	Correct	Correct	Not correct	Correct	3	0.6	Correct	Correct	Correct	Not correct	3	0.75	Correct	Correct	Not correct	2	0.666667	13	0.65	Not passing
MM22	Correct	Not correct	Correct	Not correct	Not correct	Correct	Correct	Correct	5	0.625	Not correct	Correct	Not correct	Not correct	Not correct	1	0.2	Correct	Correct	Not correct	Not correct	2	0.5	Not correct	Correct	Correct	2	0.666667	10	0.5	Not passing
HT3	Correct	Not correct	Not correct	Not correct	Correct	Correct	Correct	Correct	5	0.625	Not correct	Correct	Correct	Correct	Not correct	3	0.6	Correct	Correct	Not correct	Correct	3	0.75	Not correct	Correct	Correct	2	0.666667	13	0.65	Not passing
MM6	Correct	Not correct	Not correct	Not correct	Correct	Correct	Correct	Correct	5	0.625	Correct	Correct	Not correct	Not correct	Correct	3	0.6	Correct	Correct	Correct	Correct	4	1	Correct	Correct	Correct	3	1	15	0.75	Passing
MM21	Correct	Not correct	Correct	Correct	Correct	Correct	Correct	Correct	7	0.875	Not correct	Not correct	Not correct	Not correct	Not correct	0	0	Correct	Not correct	Correct	Not correct	2	0.5	Not correct	Correct	Correct	2	0.666667	11	0.55	Not passing
MM20	Correct	Not correct	Not correct	Not correct	Correct	Correct	Correct	Correct	5	0.625	Not correct	Correct	Not correct	Not correct	Not correct	1	0.2	Correct	Not correct	Correct	Correct	3	0.75	Not correct	Correct	Correct	2	0.666667	11	0.55	Not passing
KK28	Correct	Correct	Correct	Correct	Not correct	Correct	Correct	Correct	7	0.875	Not correct	Correct	Correct	Not correct	Not correct	2	0.4	Correct	Correct	Not correct	Correct	3	0.75	Not correct	Not correct	Correct	1	0.333333	13	0.65	Not passing
MM4	Correct	Not correct	Not correct	Correct	Correct	Not correct	Correct	Correct	5	0.625	Not correct	Correct	Not correct	Not correct	Correct	2	0.4	Correct	Not correct	Correct	Not correct	2	0.5	Not correct	Correct	Correct	2	0.666667	11	0.55	Not passing
KK27	Correct	Not correct	Correct	Correct	Correct	Not correct	Not correct	Not correct	4	0.5	Not correct	Correct	Correct	Not correct	Not correct	2	0.4	Correct	Correct	Not correct	Not correct	2	0.5	Correct	Correct	Correct	3	1	11	0.55	Not passing
KK30	Correct	Not correct	Not correct	Correct	Correct	Correct	Correct	Correct	6	0.75	Not correct	Not correct	Correct	Not correct	Correct	2	0.4	Correct	Correct	Correct	Correct	4	1	Not correct	Correct	Correct	2	0.666667	14	0.7	Not passing
MM31	Correct	Not correct	Correct	Correct	Correct	Correct	Correct	Correct	7	0.875	Not correct	Correct	Correct	Not correct	Not correct	2	0.4	Correct	Correct	Correct	Correct	4	1	Not correct	Correct	Not correct	1	0.333333	14	0.7	Not passing
KK29	Correct	Not correct	Not correct	Correct	Correct	Correct	Correct	Correct	6	0.75	Correct	Correct	Not correct	Not correct	Not correct	2	0.4	Correct	Correct	Correct	Not correct	3	0.75	Not correct	Correct	Correct	2	0.666667	13	0.65	Not passing
KK26	Correct	Not correct	Not correct	Correct	Correct	Correct	Correct	Not correct	5	0.625	Not correct	Correct	Not correct	Not correct	Not correct	1	0.2	Correct	Correct	Not correct	Not correct	2	0.5	Not correct	Correct	Not correct	1	0.333333	9	0.45	Not passing
GM23	Correct	Correct	Not correct	Correct	Correct	Not correct	Not correct	Not correct	4	0.5	Correct	Not correct	Not correct	Correct	Not correct	2	0.4	Correct	Correct	Not correct	Correct	3	0.75	Not correct	Not correct	Not correct	0	0	9	0.45	Not passing
GM4	Correct	Correct	Not correct	Correct	Correct	Correct	Correct	Not correct	6	0.75	Correct	Correct	Not correct	Not correct	Correct	3	0.6	Correct	Correct	Not correct	Correct	3	0.75	Not correct	Not correct	Correct	1	0.333333	13	0.65	Not passing
GM24	Correct	Correct	Correct	Not correct	Correct	Correct	Correct	Not correct	6	0.75	Not correct	Not correct	Not correct	Not correct	Not correct	0	0	Correct	Not correct	Correct	Correct	3	0.75	Correct	Correct	Correct	3	1	12	0.6	Not passing
KK31	Correct	Not correct	Correct	Correct	Correct	Correct	Correct	Correct	7	0.875	Not correct	Correct	Not correct	Not correct	Correct	2	0.4	Correct	Correct	Correct	Correct	4	1	Not correct	Correct	Correct	2	0.666667	15	0.75	Passing
6	Correct	Not correct	Not correct	Not correct	Correct	Correct	Correct	Correct	5	0.625	Not correct	Correct	Correct	Not correct	Correct	3	0.6	Correct	Correct	Not correct	Correct	3	0.75	Not correct	Correct	Not correct	1	0.333333	12	0.6	Not passing
KK23	Correct	Not correct	Not correct	Correct	Correct	Correct	Correct	Not correct	5	0.625	Not correct	Correct	Not correct	Not correct	Not correct	1	0.2	Correct	Correct	Correct	Correct	4	1	Not correct	Correct	Not correct	1	0.333333	11	0.55	Not passing
KK18	Correct	Not correct	Not correct	Correct	Correct	Correct	Correct	Correct	6	0.75	Not correct	Correct	Not correct	Not correct	Correct	2	0.4	Correct	Correct	Correct	Correct	4	1	Not correct	Not correct	Correct	1	0.333333	13	0.65	Not passing
KK22	Correct	Not correct	Correct	Not correct	Correct	Not correct	Correct	Correct	5	0.625	Not correct	Not correct	Not correct	Not correct	Correct	1	0.2	Correct	Not correct	Correct	Correct	3	0.75	Correct	Correct	Not correct	2	0.666667	11	0.55	Not passing
KK24	Correct	Not correct	Not correct	Not correct	Correct	Not correct	Correct	Correct	4	0.5	Not correct	Correct	Not correct	Not correct	Correct	2	0.4	Correct	Correct	Correct	Correct	4	1	Correct	Correct	Correct	3	1	13	0.65	Not passing
KK20	Correct	Not correct	Correct	Correct	Correct	Correct	Correct	Not correct	6	0.75	Not correct	Correct	Correct	Not correct	Not correct	2	0.4	Correct	Not correct	Not correct	Not correct	1	0.25	Not correct	Correct	Not correct	1	0.333333	10	0.5	Not passing
KK14	Correct	Not correct	Correct	Correct	Correct	Not correct	Correct	Correct	6	0.75	Not correct	Not correct	Not correct	Not correct	Not correct	0	0	Correct	Correct	Not correct	Correct	3	0.75	Not correct	Not correct	Correct	1	0.333333	10	0.5	Not passing
KK4	Correct	Not correct	Not correct	Not correct	Correct	Correct	Correct	Correct	5	0.625	Not correct	Correct	Correct	Not correct	Not correct	2	0.4	Correct	Correct	Not correct	Correct	3	0.75	Correct	Correct	Not correct	2	0.666667	12	0.6	Not passing
KK6	Correct	Not correct	Not correct	Not correct	Correct	Correct	Correct	Not correct	4	0.5	Not correct	Correct	Not correct	Not correct	Not correct	1	0.2	Correct	Correct	Correct	Correct	4	1	Not correct	Correct	Not correct	1	0.333333	10	0.5	Not passing
KK8	Correct	Not correct	Not correct	Not correct	Correct	Correct	Correct	Correct	5	0.625	Not correct	Correct	Not correct	Not correct	Correct	2	0.4	Correct	Not correct	Correct	Not correct	2	0.5	Not correct	Not correct	Correct	1	0.333333	10	0.5	Not passing
KK9	Correct	Correct	Not correct	Correct	Correct	Correct	Correct	Correct	7	0.875	Not correct	Correct	Not correct	Not correct	Not correct	1	0.2	Correct	Correct	Not correct	Not correct	2	0.5	Correct	Correct	Not correct	2	0.666667	12	0.6	Not passing
KK21	Correct	Not correct	Not correct	Not correct	Not correct	Correct	Correct	Correct	4	0.5	Not correct	Not correct	Not correct	Not correct	Not correct	0	0	Correct	Correct	Not correct	Correct	3	0.75	Correct	Not correct	Correct	2	0.666667	9	0.45	Not passing
KK5	Correct	Not correct	Correct	Correct	Correct	Not correct	Correct	Correct	6	0.75	Not correct	Correct	Not correct	Not correct	Not correct	1	0.2	Correct	Not correct	Not correct	Not correct	1	0.25	Not correct	Not correct	Correct	1	0.333333	9	0.45	Not passing
MM4	Correct	Not correct	Correct	Correct	Correct	Correct	Correct	Not correct	6	0.75	Not correct	Correct	Not correct	Not correct	Not correct	1	0.2	Correct	Not correct	Correct	Not correct	2	0.5	Not correct	Correct	Not correct	1	0.333333	10	0.5	Not passing
MM1	Not correct	Not correct	Not correct	Correct	Correct	Correct	Correct	Correct	5	0.625	Not correct	Correct	Not correct	Not correct	Not correct	1	0.2	Not correct	Correct	Correct	Correct	3	0.75	Not correct	Correct	Correct	2	0.666667	11	0.55	Not passing
MM2	Not correct	Not correct	Not correct	Correct	Correct	Correct	Correct	Correct	5	0.625	Not correct	Correct	Not correct	Not correct	Not correct	1	0.2	Not correct	Correct	Correct	Correct	3	0.75	Not correct	Correct	Correct	2	0.666667	11	0.55	Not passing
GM5	Correct	Not correct	Correct	Correct	Correct	Correct	Correct	Correct	7	0.875	Not correct	Not correct	Not correct	Not correct	Not correct	0	0	Correct	Correct	Correct	Correct	4	1	Not correct	Correct	Correct	2	0.666667	13	0.65	Not passing
MM3	Correct	Not correct	Correct	Not correct	Correct	Correct	Correct	Not correct	5	0.625	Not correct	Correct	Not correct	Not correct	Not correct	1	0.2	Not correct	Correct	Correct	Correct	3	0.75	Not correct	Correct	Correct	2	0.666667	11	0.55	Not passing
KK2	Correct	Correct	Not correct	Not correct	Correct	Correct	Correct	Not correct	5	0.625	Not correct	Correct	Not correct	Correct	Not correct	2	0.4	Correct	Not correct	Correct	Not correct	2	0.5	Correct	Not correct	Not correct	1	0.333333	10	0.5	Not passing
KK19	Correct	Not correct	Not correct	Correct	Correct	Not correct	Correct	Correct	5	0.625	Not correct	Correct	Not correct	Not correct	Correct	2	0.4	Correct	Correct	Correct	Correct	4	1	Correct	Not correct	Correct	2	0.666667	13	0.65	Not passing
KK13	Correct	Correct	Not correct	Correct	Correct	Not correct	Correct	Correct	6	0.75	Not correct	Not correct	Not correct	Correct	Not correct	1	0.2	Correct	Correct	Not correct	Correct	3	0.75	Not correct	Not correct	Correct	1	0.333333	11	0.55	Not passing
KK17	Correct	Not correct	Not correct	Correct	Correct	Correct	Correct	Not correct	5	0.625	Not correct	Correct	Correct	Not correct	Correct	3	0.6	Correct	Correct	Not correct	Correct	3	0.75	Not correct	Correct	Not correct	1	0.333333	12	0.6	Not passing
KK16	Correct	Not correct	Not correct	Correct	Correct	Correct	Correct	Not correct	5	0.625	Not correct	Correct	Not correct	Not correct	Not correct	1	0.2	Correct	Not correct	Not correct	Not correct	1	0.25	Not correct	Correct	Not correct	1	0.333333	8	0.4	Not passing
KK16	Correct	Correct	Not correct	Correct	Correct	Correct	Not correct	Not correct	5	0.625	Not correct	Not correct	Not correct	Not correct	Correct	1	0.2	Correct	Correct	Not correct	Correct	3	0.75	Correct	Correct	Correct	3	1	12	0.6	Not passing
KK25	Correct	Not correct	Correct	Not correct	Correct	Correct	Correct	Not correct	5	0.625	Not correct	Correct	Not correct	Correct	Not correct	2	0.4	Correct	Correct	Not correct	Not correct	2	0.5	Not correct	Correct	Not correct	1	0.333333	10	0.5	Not passing
KK1	Correct	Not correct	Not correct	Not correct	Correct	Correct	Correct	Correct	5	0.625	Not correct	Correct	Not correct	Not correct	Correct	2	0.4	Correct	Correct	Not correct	Not correct	2	0.5	Not correct	Not correct	Not correct	0	0	9	0.45	Not passing
KK10	Correct	Correct	Not correct	Correct	Correct	Correct	Correct	Correct	7	0.875	Not correct	Correct	Not correct	Correct	Correct	3	0.6	Correct	Correct	Not correct	Correct	3	0.75	Not correct	Not correct	Correct	1	0.333333	14	0.7	Not passing
KK7	Correct	Not correct	Correct	Not correct	Correct	Not correct	Correct	Correct	5	0.625	Not correct	Correct	Not correct	Not correct	Not correct	1	0.2	Correct	Not correct	Not correct	Correct	2	0.5	Not correct	Correct	Correct	2	0.666667	10	0.5	Not passing
KK3	Correct	Not correct	Correct	Not correct	Correct	Correct	Correct	Not correct	5	0.625	Not correct	Not correct	Not correct	Correct	Not correct	1	0.2	Correct	Correct	Correct	Correct	4	1	Correct	Correct	Not correct	2	0.666667	12	0.6	Not passing
9	Correct	Not correct	Not correct	Correct	Correct	Correct	Correct	Not correct	5	0.625	Not correct	Correct	Not correct	Not correct	Not correct	1	0.2	Correct	Correct	Correct	Correct	4	1	Not correct	Correct	Not correct	1	0.333333	11	0.55	Not passing
02	Correct	Not correct	Not correct	Not correct	Not correct	Correct	Not correct	Not correct	2	0.25	Not correct	Not correct	Not correct	Correct	Not correct	1	0.2	Not correct	Not correct	Not correct	Not correct	0	0	Not correct	Correct	Not correct	1	0.333333	4	0.2	Not passing
20	Correct	Correct	Correct	Not correct	Correct	Correct	Correct	Not correct	6	0.75	Not correct	Correct	Not correct	Not correct	Not correct	1	0.2	Not correct	Not correct	Not correct	Not correct	0	0	Not correct	Not correct	Not correct	0	0	7	0.35	Not passing
10	Correct	Correct	Correct	Correct	Correct	Correct	Not correct	Correct	7	0.875	Not correct	Correct	Correct	Correct	Not correct	3	0.6	Not correct	Not correct	Not correct	Not correct	0	0	Not correct	Correct	Not correct	1	0.333333	11	0.55	Not passing
MM10	Correct	Not correct	Correct	Not correct	Not correct	Not correct	Correct	Correct	4	0.5	Not correct	Correct	Not correct	Not correct	Not correct	1	0.2	Correct	Correct	Not correct	Not correct	2	0.5	Not correct	Correct	Correct	2	0.666667	9	0.45	Not passing
13	Correct	Not correct	Correct	Correct	Correct	Correct	Correct	Not correct	6	0.75	Correct	Correct	Not correct	Not correct	Correct	3	0.6	Correct	Correct	Not correct	Correct	3	0.75	Correct	Correct	Correct	3	1	15	0.75	Passing
MM6	Correct	Not correct	Not correct	Correct	Correct	Correct	Correct	Correct	6	0.75	Not correct	Correct	Not correct	Not correct	Not correct	1	0.2	Correct	Not correct	Correct	Correct	3	0.75	Not correct	Correct	Not correct	1	0.333333	11	0.55	Not passing
MM9	Correct	Not correct	Not correct	Not correct	Correct	Not correct	Correct	Correct	4	0.5	Not correct	Correct	Correct	Correct	Not correct	3	0.6	Correct	Correct	Not correct	Correct	3	0.75	Not correct	Correct	Correct	2	0.666667	12	0.6	Not passing
MM5	Correct	Not correct	Not correct	Correct	Not correct	Correct	Correct	Not correct	4	0.5	Not correct	Correct	Not correct	Not correct	Not correct	1	0.2	Correct	Not correct	Not correct	Correct	2	0.5	Not correct	Correct	Not correct	1	0.333333	8	0.4	Not passing
MM11	Correct	Not correct	Correct	Not correct	Not correct	Correct	Correct	Not correct	4	0.5	Not correct	Correct	Not correct	Not correct	Correct	2	0.4	Not correct	Correct	Not correct	Correct	2	0.5	Not correct	Not correct	Not correct	0	0	8	0.4	Not passing
MM7	Correct	Not correct	Not correct	Not correct	Correct	Not correct	Correct	Correct	4	0.5	Not correct	Correct	Not correct	Not correct	Not correct	1	0.2	Correct	Correct	Correct	Not correct	3	0.75	Not correct	Correct	Correct	2	0.666667	10	0.5	Not passing
MM8	Correct	Not correct	Correct	Correct	Correct	Not correct	Correct	Correct	6	0.75	Not correct	Correct	Not correct	Not correct	Not correct	1	0.2	Correct	Correct	Correct	Not correct	3	0.75	Not correct	Correct	Not correct	1	0.333333	11	0.55	Not passing
102	Correct	Not correct	Not correct	Correct	Not correct	Correct	Correct	Not correct	4	0.5	Not correct	Correct	Not correct	Not correct	Not correct	1	0.2	Not correct	Not correct	Not correct	Not correct	0	0	Correct	Correct	Not correct	2	0.666667	7	0.35	Not passing
02	Correct	Not correct	Not correct	Not correct	Correct	Correct	Correct	Correct	5	0.625	Not correct	Correct	Not correct	Correct	Not correct	2	0.4	Not correct	Correct	Correct	Not correct	2	0.5	Not correct	Correct	Not correct	1	0.333333	10	0.5	Not passing
001	Correct	Not correct	Correct	Correct	Correct	Correct	Not correct	Not correct	5	0.625	Not correct	Not correct	Not correct	Correct	Not correct	1	0.2	Correct	Correct	Correct	Not correct	3	0.75	Not correct	Correct	Correct	2	0.666667	11	0.55	Not passing
090	Correct	Not correct	Correct	Correct	Correct	Correct	Correct	Not correct	6	0.75	Correct	Not correct	Not correct	Not correct	Correct	2	0.4	Not correct	Not correct	Not correct	Not correct	0	0	Not correct	Correct	Not correct	1	0.333333	9	0.45	Not passing
90	Not correct	Correct	Not correct	Correct	Correct	Correct	Correct	Not correct	5	0.625	Not correct	Correct	Not correct	Not correct	Not correct	1	0.2	Correct	Not correct	Not correct	Not correct	1	0.25	Not correct	Not correct	Correct	1	0.333333	8	0.4	Not passing
2626	Correct	Not correct	Not correct	Not correct	Correct	Not correct	Correct	Not correct	3	0.375	Not correct	Correct	Not correct	Not correct	Not correct	1	0.2	Not correct	Not correct	Not correct	Not correct	0	0	Not correct	Correct	Not correct	1	0.333333	5	0.25	Not passing
HT	Correct	Not correct	Not correct	Not correct	Correct	Correct	Correct	Correct	5	0.625	Correct	Correct	Not correct	Not correct	Not correct	2	0.4	Not correct	Not correct	Correct	Correct	2	0.5	Not correct	Correct	Not correct	1	0.333333	10	0.5	Not passing
HT	Correct	Correct	Not correct	Correct	Correct	Correct	Correct	Correct	7	0.875	Correct	Correct	Correct	Correct	Not correct	4	0.8	Correct	Not correct	Correct	Correct	3	0.75	Not correct	Correct	Correct	2	0.666667	16	0.8	Passing
HT	Correct	Correct	Not correct	Not correct	Correct	Correct	Correct	Correct	6	0.75	Correct	Correct	Not correct	Correct	Not correct	3	0.6	Correct	Not correct	Correct	Correct	3	0.75	Not correct	Not correct	Correct	1	0.333333	13	0.65	Not passing
HT	Correct	Correct	Not correct	Not correct	Not correct	Correct	Correct	Not correct	4	0.5	Correct	Correct	Not correct	Correct	Not correct	3	0.6	Correct	Not correct	Correct	Correct	3	0.75	Not correct	Not correct	Not correct	0	0	10	0.5	Not passing
HT	Correct	Correct	Not correct	Not correct	Correct	Correct	Correct	Not correct	5	0.625	Not correct	Not correct	Not correct	Correct	Not correct	1	0.2	Correct	Not correct	Correct	Correct	3	0.75	Not correct	Correct	Not correct	1	0.333333	10	0.5	Not passing
HT	Correct	Correct	Not correct	Not correct	Correct	Correct	Correct	Not correct	5	0.625	Correct	Correct	Not correct	Correct	Not correct	3	0.6	Correct	Not correct	Not correct	Correct	2	0.5	Not correct	Correct	Correct	2	0.666667	12	0.6	Not passing
HT	Correct	Correct	Not correct	Not correct	Correct	Correct	Correct	Correct	6	0.75	Correct	Correct	Not correct	Correct	Not correct	3	0.6	Correct	Not correct	Not correct	Correct	2	0.5	Not correct	Correct	Correct	2	0.666667	13	0.65	Not passing
HT	Correct	Correct	Not correct	Not correct	Correct	Correct	Correct	Correct	6	0.75	Correct	Not correct	Not correct	Not correct	Not correct	1	0.2	Correct	Not correct	Correct	Correct	3	0.75	Not correct	Correct	Not correct	1	0.333333	11	0.55	Not passing
GM2	Correct	Not correct	Not correct	Correct	Correct	Correct	Correct	Not correct	5	0.625	Not correct	Correct	Not correct	Not correct	Not correct	1	0.2	Correct	Correct	Not correct	Correct	3	0.75	Not correct	Correct	Correct	2	0.666667	11	0.55	Not passing
GM1	Correct	Not correct	Not correct	Correct	Correct	Correct	Correct	Correct	6	0.75	Not correct	Correct	Not correct	Not correct	Not correct	1	0.2	Correct	Not correct	Correct	Not correct	2	0.5	Not correct	Correct	Correct	2	0.666667	11	0.55	Not passing
GM15	Not correct	Not correct	Not correct	Not correct	Correct	Correct	Correct	Correct	4	0.5	Correct	Correct	Not correct	Correct	Not correct	3	0.6	Correct	Not correct	Not correct	Correct	2	0.5	Not correct	Correct	Correct	2	0.666667	11	0.55	Not passing
GM25	Correct	Not correct	Correct	Not correct	Correct	Correct	Correct	Not correct	5	0.625	Not correct	Correct	Not correct	Correct	Not correct	2	0.4	Correct	Not correct	Not correct	Correct	2	0.5	Not correct	Correct	Not correct	1	0.333333	10	0.5	Not passing
GM14	Correct	Correct	Not correct	Not correct	Not correct	Correct	Correct	Not correct	4	0.5	Correct	Correct	Not correct	Correct	Not correct	3	0.6	Correct	Not correct	Correct	Correct	3	0.75	Not correct	Not correct	Not correct	0	0	10	0.5	Not passing
GM32	Correct	Not correct	Correct	Not correct	Not correct	Correct	Correct	Not correct	4	0.5	Not correct	Correct	Correct	Not correct	Not correct	2	0.4	Correct	Not correct	Not correct	Correct	2	0.5	Not correct	Correct	Not correct	1	0.333333	9	0.45	Not passing
GM27	Correct	Not correct	Not correct	Not correct	Correct	Correct	Correct	Not correct	4	0.5	Not correct	Correct	Not correct	Correct	Not correct	2	0.4	Correct	Not correct	Not correct	Not correct	1	0.25	Not correct	Correct	Not correct	1	0.333333	8	0.4	Not passing
GM31	Correct	Correct	Not correct	Correct	Correct	Correct	Correct	Correct	7	0.875	Not correct	Correct	Not correct	Correct	Not correct	2	0.4	Correct	Not correct	Correct	Not correct	2	0.5	Correct	Correct	Correct	3	1	14	0.7	Not passing
GM7	Correct	Not correct	Not correct	Correct	Correct	Not correct	Correct	Not correct	4	0.5	Not correct	Correct	Correct	Not correct	Not correct	2	0.4	Not correct	Not correct	Not correct	Correct	1	0.25	Not correct	Correct	Correct	2	0.666667	9	0.45	Not passing
GM22	Correct	Correct	Not correct	Correct	Correct	Correct	Correct	Not correct	6	0.75	Correct	Correct	Not correct	Not correct	Correct	3	0.6	Correct	Correct	Correct	Not correct	3	0.75	Not correct	Correct	Correct	2	0.666667	14	0.7	Not passing
GM12	Correct	Correct	Not correct	Correct	Correct	Correct	Correct	Not correct	6	0.75	Correct	Correct	Not correct	Not correct	Correct	3	0.6	Correct	Correct	Correct	Correct	4	1	Not correct	Correct	Correct	2	0.666667	15	0.75	Passing
GM26	Correct	Not correct	Correct	Not correct	Not correct	Not correct	Correct	Not correct	3	0.375	Not correct	Not correct	Not correct	Not correct	Not correct	0	0	Correct	Correct	Not correct	Not correct	2	0.5	Correct	Not correct	Correct	2	0.666667	7	0.35	Not passing
GM13	Correct	Not correct	Not correct	Not correct	Correct	Correct	Correct	Not correct	4	0.5	Not correct	Correct	Not correct	Not correct	Not correct	1	0.2	Correct	Not correct	Not correct	Not correct	1	0.25	Not correct	Not correct	Not correct	0	0	6	0.3	Not passing
GM30	Correct	Not correct	Not correct	Not correct	Correct	Correct	Correct	Correct	5	0.625	Not correct	Correct	Not correct	Not correct	Not correct	1	0.2	Correct	Not correct	Correct	Correct	3	0.75	Not correct	Not correct	Correct	1	0.333333	10	0.5	Not passing
GM28	Correct	Not correct	Not correct	Not correct	Correct	Correct	Correct	Not correct	4	0.5	Correct	Correct	Correct	Not correct	Correct	4	0.8	Correct	Not correct	Correct	Not correct	2	0.5	Not correct	Correct	Not correct	1	0.333333	11	0.55	Not passing
GM33	Correct	Correct	Not correct	Not correct	Correct	Correct	Correct	Not correct	5	0.625	Not correct	Not correct	Not correct	Correct	Not correct	1	0.2	Correct	Not correct	Correct	Correct	3	0.75	Not correct	Correct	Not correct	1	0.333333	10	0.5	Not passing
GM29	Not correct	Not correct	Not correct	Correct	Not correct	Not correct	Not correct	Not correct	1	0.125	Not correct	Not correct	Correct	Correct	Not correct	2	0.4	Correct	Not correct	Correct	Correct	3	0.75	Not correct	Correct	Correct	2	0.666667	8	0.4	Not passing
GM8	Correct	Not correct	Correct	Not correct	Correct	Correct	Correct	Not correct	5	0.625	Not correct	Not correct	Correct	Not correct	Not correct	1	0.2	Correct	Not correct	Not correct	Correct	2	0.5	Correct	Correct	Correct	3	1	11	0.55	Not passing
GM9	Not correct	Not correct	Not correct	Not correct	Correct	Correct	Correct	Not correct	3	0.375	Not correct	Correct	Not correct	Not correct	Not correct	1	0.2	Correct	Not correct	Correct	Correct	3	0.75	Not correct	Not correct	Not correct	0	0	7	0.35	Not passing
GM3	Correct	Not correct	Not correct	Not correct	Correct	Correct	Correct	Not correct	4	0.5	Not correct	Correct	Not correct	Correct	Not correct	2	0.4	Correct	Not correct	Not correct	Not correct	1	0.25	Not correct	Not correct	Not correct	0	0	7	0.35	Not passing
123	Correct	Correct	Correct	Not correct	Not correct	Not correct	Not correct	Not correct	3	0.375	Not correct	Correct	Correct	Correct	Correct	4	0.8	Not correct	Correct	Correct	Correct	3	0.75	Correct	Not correct	Correct	2	0.666667	12	0.6	Not passing
4	Correct	Correct	Correct	Not correct	Not correct	Not correct	Not correct	Not correct	3	0.375	Not correct	Not correct	Correct	Correct	Not correct	2	0.4	Correct	Correct	Not correct	Not correct	2	0.5	Not correct	Correct	Not correct	1	0.333333	8	0.4	Not passing
234	Correct	Correct	Not correct	Not correct	Not correct	Not correct	Not correct	Correct	3	0.375	Correct	Not correct	Not correct	Not correct	Not correct	1	0.2	Correct	Correct	Correct	Not correct	3	0.75	Not correct	Correct	Not correct	1	0.333333	8	0.4	Not passing
KK32	Correct	Not correct	Correct	Correct	Correct	Correct	Correct	Correct	7	0.875	Correct	Correct	Correct	Correct	Not correct	4	0.8	Correct	Correct	Not correct	Correct	3	0.75	Correct	Correct	Correct	3	1	17	0.85	Passing
KK33	Correct	Not correct	Not correct	Not correct	Correct	Not correct	Correct	Correct	4	0.5	Not correct	Correct	Correct	Not correct	Correct	3	0.6	Correct	Correct	Correct	Not correct	3	0.75	Correct	Correct	Correct	3	1	13	0.65	Not passing
KK35	Correct	Not correct	Correct	Correct	Correct	Correct	Correct	Correct	7	0.875	Not correct	Correct	Not correct	Not correct	Not correct	1	0.2	Correct	Correct	Correct	Correct	4	1	Not correct	Correct	Not correct	1	0.333333	13	0.65	Not passing
KK28	Correct	Not correct	Not correct	Not correct	Not correct	Correct	Correct	Not correct	3	0.375	Not correct	Correct	Not correct	Correct	Not correct	2	0.4	Correct	Correct	Correct	Correct	4	1	Correct	Not correct	Correct	2	0.666667	11	0.55	Not passing
KK31	Correct	Not correct	Not correct	Correct	Correct	Not correct	Correct	Correct	5	0.625	Not correct	Correct	Not correct	Not correct	Correct	2	0.4	Correct	Not correct	Not correct	Correct	2	0.5	Not correct	Not correct	Correct	1	0.333333	10	0.5	Not passing
KK30	Correct	Not correct	Not correct	Not correct	Correct	Correct	Correct	Not correct	4	0.5	Not correct	Correct	Not correct	Not correct	Correct	2	0.4	Correct	Correct	Correct	Correct	4	1	Not correct	Correct	Not correct	1	0.333333	11	0.55	Not passing
KK27	Correct	Not correct	Not correct	Not correct	Correct	Correct	Correct	Not correct	4	0.5	Not correct	Correct	Not correct	Not correct	Not correct	1	0.2	Correct	Not correct	Correct	Not correct	2	0.5	Not correct	Correct	Not correct	1	0.333333	8	0.4	Not passing
KK3	Correct	Not correct	Not correct	Not correct	Correct	Correct	Correct	Correct	5	0.625	Not correct	Correct	Not correct	Not correct	Correct	2	0.4	Correct	Correct	Not correct	Not correct	2	0.5	Not correct	Correct	Correct	2	0.666667	11	0.55	Not passing
KK1	Correct	Not correct	Not correct	Correct	Correct	Correct	Correct	Not correct	5	0.625	Correct	Correct	Not correct	Not correct	Correct	3	0.6	Correct	Correct	Correct	Correct	4	1	Not correct	Correct	Correct	2	0.666667	14	0.7	Not passing
KK2	Correct	Not correct	Not correct	Not correct	Correct	Correct	Correct	Correct	5	0.625	Not correct	Correct	Not correct	Correct	Correct	3	0.6	Correct	Correct	Correct	Correct	4	1	Not correct	Correct	Not correct	1	0.333333	13	0.65	Not passing
KK29	Correct	Correct	Correct	Correct	Correct	Correct	Correct	Not correct	7	0.875	Not correct	Correct	Not correct	Not correct	Not correct	1	0.2	Correct	Correct	Not correct	Not correct	2	0.5	Not correct	Correct	Not correct	1	0.333333	11	0.55	Not passing
KK34	Correct	Not correct	Not correct	Correct	Correct	Correct	Correct	Not correct	5	0.625	Not correct	Correct	Not correct	Correct	Correct	3	0.6	Correct	Not correct	Not correct	Not correct	1	0.25	Not correct	Correct	Not correct	1	0.333333	10	0.5	Not passing
KK5	Correct	Not correct	Not correct	Correct	Correct	Correct	Correct	Correct	6	0.75	Not correct	Correct	Not correct	Not correct	Not correct	1	0.2	Correct	Not correct	Not correct	Correct	2	0.5	Not correct	Correct	Correct	2	0.666667	11	0.55	Not passing
KK6	Correct	Not correct	Correct	Correct	Correct	Correct	Correct	Not correct	6	0.75	Not correct	Correct	Not correct	Not correct	Not correct	1	0.2	Correct	Not correct	Correct	Not correct	2	0.5	Not correct	Correct	Not correct	1	0.333333	10	0.5	Not passing
KK4	Correct	Not correct	Not correct	Correct	Correct	Correct	Correct	Correct	6	0.75	Not correct	Correct	Not correct	Correct	Not correct	2	0.4	Correct	Correct	Not correct	Not correct	2	0.5	Correct	Correct	Not correct	2	0.666667	12	0.6	Not passing
KK26	Correct	Not correct	Not correct	Not correct	Correct	Correct	Correct	Correct	5	0.625	Correct	Correct	Not correct	Not correct	Not correct	2	0.4	Correct	Correct	Correct	Not correct	3	0.75	Not correct	Not correct	Correct	1	0.333333	11	0.55	Not passing
KK7	Correct	Correct	Not correct	Correct	Correct	Correct	Correct	Not correct	6	0.75	Correct	Correct	Not correct	Not correct	Not correct	2	0.4	Correct	Not correct	Not correct	Correct	2	0.5	Not correct	Not correct	Correct	1	0.333333	11	0.55	Not passing
1	Correct	Not correct	Not correct	Correct	Not correct	Correct	Correct	Correct	5	0.625	Not correct	Not correct	Not correct	Correct	Not correct	1	0.2	Not correct	Correct	Correct	Not correct	2	0.5	Not correct	Correct	Not correct	1	0.333333	9	0.45	Not passing
6	Not correct	Not correct	Not correct	Correct	Correct	Correct	Correct	Correct	5	0.625	Correct	Not correct	Not correct	Not correct	Not correct	1	0.2	Not correct	Not correct	Not correct	Correct	1	0.25	Correct	Correct	Correct	3	1	10	0.5	Not passing
5	Not correct	Not correct	Not correct	Correct	Correct	Correct	Not correct	Not correct	3	0.375	Correct	Not correct	Not correct	Not correct	Not correct	1	0.2	Not correct	Not correct	Not correct	Correct	1	0.25	Correct	Correct	Correct	3	1	8	0.4	Not passing
4	Correct	Not correct	Not correct	Correct	Correct	Correct	Correct	Correct	6	0.75	Not correct	Correct	Not correct	Correct	Correct	3	0.6	Correct	Correct	Correct	Correct	4	1	Not correct	Correct	Correct	2	0.666667	15	0.75	Passing
3	Correct	Not correct	Not correct	Correct	Correct	Correct	Correct	Not correct	5	0.625	Not correct	Correct	Not correct	Correct	Not correct	2	0.4	Correct	Correct	Correct	Correct	4	1	Not correct	Correct	Not correct	1	0.333333	12	0.6	Not passing
2	Not correct	Not correct	Not correct	Correct	Correct	Correct	Correct	Correct	5	0.625	Correct	Not correct	Not correct	Not correct	Not correct	1	0.2	Not correct	Not correct	Not correct	Correct	1	0.25	Not correct	Correct	Correct	2	0.666667	9	0.45	Not passing
001	Not correct	Not correct	Not correct	Correct	Correct	Correct	Correct	Correct	5	0.625	Correct	Not correct	Not correct	Not correct	Not correct	1	0.2	Not correct	Not correct	Not correct	Correct	1	0.25	Correct	Correct	Correct	3	1	10	0.5	Not passing
2	Correct	Not correct	Not correct	Correct	Correct	Correct	Correct	Correct	6	0.75	Correct	Correct	Not correct	Correct	Correct	4	0.8	Correct	Correct	Correct	Correct	4	1	Not correct	Correct	Correct	2	0.666667	16	0.8	Passing
4	Correct	Not correct	Not correct	Correct	Correct	Correct	Correct	Correct	6	0.75	Not correct	Correct	Not correct	Correct	Correct	3	0.6	Correct	Correct	Not correct	Not correct	2	0.5	Not correct	Correct	Correct	2	0.666667	13	0.65	Not passing
7	Correct	Not correct	Not correct	Correct	Correct	Correct	Correct	Correct	6	0.75	Correct	Not correct	Not correct	Not correct	Correct	2	0.4	Correct	Correct	Correct	Correct	4	1	Not correct	Correct	Correct	2	0.666667	14	0.7	Not passing
3	Correct	Not correct	Not correct	Correct	Correct	Not correct	Correct	Correct	5	0.625	Correct	Not correct	Not correct	Correct	Correct	3	0.6	Correct	Correct	Correct	Correct	4	1	Not correct	Correct	Correct	2	0.666667	14	0.7	Not passing
1	Correct	Not correct	Not correct	Correct	Correct	Correct	Correct	Correct	6	0.75	Correct	Correct	Not correct	Correct	Correct	4	0.8	Correct	Correct	Correct	Correct	4	1	Not correct	Correct	Correct	2	0.666667	16	0.8	Passing
